# Supplementary material for: Candida glabrata Yap6 Recruits Med2 To Alter Glycerophospholipid Composition and Develop Acid pH Stress Resistance
Source: Appl Environ Microbiol. 2020 Nov 24;86(24):e01915-20. doi: 10.1128/AEM.01915-20 (PMC7688241; doi:10.1128/AEM.01915-20)
Supplement: Supplemental file 2 [file AEM.01915-20-sd002.xlsx]

## Sheet: Brife description
Files
C1	Compared the mRNA level of the CgMed2Δ srain at pH 2.0 with that of the CgMed2Δ srain at pH 5.5, the upregulated genes were listed in file C1.
C2	Compared the mRNA level of wild-type at at pH 2.0 with that of wild-type at pH 5.5, the upregulated genes were listed in file C2.
C3	The commonly upregulated genes between C1 and C2

## Sheet: C1
Gene_id	Gene name	Log2FC	Pvalue	Significant	Regulate
gene691	CAGL0D00660g	2.73529	0	yes	up
gene2623	CAGL0I01188g	2.67442	0	yes	up
gene1096	CAGL0E03069g	1.75775	0	yes	up
gene3305	CAGL0J05434g	2.04963	0	yes	up
gene3404	CAGL0J07568g	1.86366	0	yes	up
gene5206	CAGL0M09361g	1.89681	0	yes	up
gene3366	CAGL0J06732g	2.11911	0	yes	up
gene1757	CAGL0G02497g	3.5102	0	yes	up
gene3941	CAGL0K07700g	2.81487	0	yes	up
gene1340	CAGL0F02145g	2.41762	0	yes	up
gene1215	CAGL0E05742g	2.28241	0	yes	up
gene109	CAGL0A02651g	2.09754	0	yes	up
gene3098	CAGL0J00803g	2.20105	0	yes	up
gene4276	CAGL0L02321g	1.68211	0	yes	up
gene2663	CAGL0I02090g	2.33118	0	yes	up
gene4390	CAGL0L04774g	2.16712	0	yes	up
gene964	CAGL0D06622g	3.50152	0	yes	up
gene2835	CAGL0I05852g	3.09619	0	yes	up
gene3852	CAGL0K05709g	2.51702	0	yes	up
gene551	CAGL0C03047g	2.17465	0	yes	up
gene4846	CAGL0M01430g	1.60259	0	yes	up
gene488	CAGL0C01683g	2.43742	0	yes	up
gene4704	CAGL0L11638g	2.28692	0	yes	up
gene2652	CAGL0I01848g	1.99662	0	yes	up
gene3574	CAGL0J11352g	1.7673	0	yes	up
gene3980	CAGL0K08558g	1.83553	0	yes	up
gene3548	CAGL0J10780g	1.77076	0	yes	up
gene4701	CAGL0L11572g	1.97384	0	yes	up
gene2374	CAGL0H06149g	1.67202	0	yes	up
gene3093	CAGL0J00693g	2.63887	0	yes	up
gene950	CAGL0D06314g	2.42786	0	yes	up
gene4278	CAGL0L02365g	1.93245	0	yes	up
gene1478	CAGL0F05335g	1.88384	0	yes	up
gene4931	CAGL0M03311g	3.52043	0	yes	up
gene3617	CAGL0K00539g	1.67942	0	yes	up
gene4354	CAGL0L04004g	2.03768	0	yes	up
gene72	CAGL0A01870g	1.6081	0	yes	up
gene5196	CAGL0M09108g	1.72096	0	yes	up
gene4844	CAGL0M01386g	1.73922	0	yes	up
gene4555	CAGL0L08294g	2.41331	0	yes	up
gene885	CAGL0D04884g	1.93827	0	yes	up
gene3936	CAGL0K07590g	1.81118	0	yes	up
gene613	CAGL0C04433g	2.18166	0	yes	up
gene3638	CAGL0K01001g	1.94051	0	yes	up
gene3434	CAGL0J08206g	1.92452	0	yes	up
gene513	CAGL0C02211g	2.17486	0	yes	up
gene4332	CAGL0L03520g	2.20124	0	yes	up
gene4073	CAGL0K10648g	2.94701	0	yes	up
gene4659	CAGL0L10648g	2.66579	0	yes	up
gene2340	CAGL0H05379g	1.6683	0	yes	up
gene1578	CAGL0F07579g	2.43051	0	yes	up
gene4952	CAGL0M03773g	2.93148	0	yes	up
gene5272	CAGL0M10829g	2.53649	0	yes	up
gene1196	CAGL0E05324g	2.59597	0	yes	up
gene4432	CAGL0L05654g	2.19148	0	yes	up
gene3960	CAGL0K08118g	2.72459	0	yes	up
gene2505	CAGL0H09020g	2.98861	0	yes	up
gene4472	CAGL0L06534g	1.59314	0	yes	up
gene3833	CAGL0K05291g	1.63946	0	yes	up
gene3400	CAGL0J07480g	2.89386	0	yes	up
gene198	CAGL0A04565g	2.36185	0	yes	up
gene4175	CAGL0K12892g	3.07621	0	yes	up
gene4501	CAGL0L07172g	1.83649	0	yes	up
gene205	CAGL0A04741g	1.82319	0	yes	up
gene2044	CAGL0G08844g	1.59959	0	yes	up
gene2497	CAGL0H08844g	2.78124	0	yes	up
gene611	CAGL0C04389g	3.47645	0	yes	up
gene2127	CAGL0H00682g	2.59451	0	yes	up
gene4926	CAGL0M03223g	2.59286	0	yes	up
gene5286	CAGL0M11154g	1.96739	0	yes	up
gene4128	CAGL0K11858g	1.62228	0	yes	up
gene2849	CAGL0I06138g	2.99606	0	yes	up
gene4941	CAGL0M03531g	2.39003	0	yes	up
gene3443	CAGL0J08415g	1.97602	0	yes	up
gene1189	CAGL0E05170g	1.74799	0	yes	up
gene878	CAGL0D04752g	2.74392	0	yes	up
gene1220	CAGL0E05874g	2.65205	0	yes	up
gene374	CAGL0B03839g	3.44777	0	yes	up
gene5406	CAGL0M13805g	3.78919	0	yes	up
gene1579	CAGL0F07601g	3.03398	0	yes	up
gene3510	CAGL0J09922g	3.76651	0	yes	up
gene1283	CAGL0F00803g	2.0134	0	yes	up
gene954	CAGL0D06402g	1.69064	0	yes	up
gene2850	CAGL0I06160g	3.65635	0	yes	up
gene1635	CAGL0F08833g	1.79457	0	yes	up
gene4798	CAGL0M00374g	2.03994	0	yes	up
gene2873	CAGL0I06644g	5.92346	0	yes	up
gene2970	CAGL0I08745g	1.74172	0	yes	up
gene472	CAGL0C01353g	2.24542	0	yes	up
gene4006	CAGL0K09130g	3.58959	0	yes	up
gene937	CAGL0D06050g	3.6124	0	yes	up
gene1523	CAGL0F06369g	3.31882	0	yes	up
gene4958	CAGL0M03905g	2.00709	0	yes	up
gene4445	CAGL0L05962g	2.3292	0	yes	up
gene4335	CAGL0L03586g	2.0636	0	yes	up
gene3089	CAGL0J00605g	1.88062	0	yes	up
gene315	CAGL0B02497g	1.61426	0	yes	up
gene3978	CAGL0K08514g	2.89297	0	yes	up
gene3066	CAGL0I10967g	1.81039	0	yes	up
gene2751	CAGL0I04092g	3.08273	0	yes	up
gene2413	CAGL0H06985g	2.39732	0	yes	up
gene1071	CAGL0E02475g	2.30798	0	yes	up
gene222	CAGL0B00484g	1.72783	0	yes	up
gene5036	CAGL0M05599g	2.2374	0	yes	up
gene159	CAGL0A03718g	1.86251	0	yes	up
gene2700	CAGL0I02926g	1.60502	0	yes	up
gene4999	CAGL0M04807g	2.02797	0	yes	up
gene2174	CAGL0H01727g	1.63534	0	yes	up
gene4503	CAGL0L07216g	1.62398	0	yes	up
gene2153	CAGL0H01287g	1.66331	0	yes	up
gene4466	CAGL0L06402g	1.92156	0	yes	up
gene4751	CAGL0L12672g	2.16444	0	yes	up
gene2756	CAGL0I04180g	2.01029	4.47218e-308	yes	up
gene2787	CAGL0I04818g	3.11827	3.25249e-305	yes	up
gene2388	CAGL0H06457g	2.51066	3.38e-305	yes	up
gene3357	CAGL0J06534g	1.6412	8.6664e-302	yes	up
gene5417	CAGL0M14047g	2.05407	7.14967e-299	yes	up
gene3616	CAGL0K00517g	1.79647	2.77338e-293	yes	up
gene4425	CAGL0L05522g	1.91333	2.80751e-293	yes	up
gene3811	CAGL0K04807g	2.46612	2.36243e-292	yes	up
gene2780	CAGL0I04686g	1.68666	6.39686e-291	yes	up
gene2212	CAGL0H02585g	2.03575	7.31856e-291	yes	up
gene4034	CAGL0K09790g	1.66596	7.94525e-286	yes	up
gene4376	CAGL0L04466g	2.14425	4.74093e-282	yes	up
gene1116	CAGL0E03542g	3.21938	6.01975e-281	yes	up
gene1298	CAGL0F01177g	1.93414	3.14992e-275	yes	up
gene2744	CAGL0I03916g	1.64571	5.79916e-274	yes	up
gene3154	CAGL0J02068g	1.70527	3.7962e-273	yes	up
gene3561	CAGL0J11066g	1.84069	1.98361e-272	yes	up
gene2045	CAGL0G08866g	2.03804	1.6757e-271	yes	up
gene4977	CAGL0M04323g	2.79937	1.51984e-270	yes	up
gene3753	CAGL0K03509g	1.9357	2.44342e-270	yes	up
gene4891	CAGL0M02409g	1.95843	1.49722e-269	yes	up
gene4107	CAGL0K11396g	2.125	3.57361e-269	yes	up
gene2799	CAGL0I05082g	1.65427	4.72038e-269	yes	up
gene55	CAGL0A01474g	3.14756	2.13451e-268	yes	up
gene1271	CAGL0F00517g	1.84453	4.603e-268	yes	up
gene5121	CAGL0M07447g	1.86786	8.68454e-268	yes	up
gene4267	CAGL0L02123g	1.65288	6.35007e-267	yes	up
gene983	CAGL0E00561g	1.61849	5.17954e-266	yes	up
gene2752	CAGL0I04114g	2.30781	6.99475e-265	yes	up
gene1015	CAGL0E01265g	2.01772	2.63828e-264	yes	up
gene1610	CAGL0F08283g	2.24491	3.73458e-264	yes	up
gene4059	CAGL0K10318g	1.86323	3.70577e-262	yes	up
gene4771	CAGL0L13112g	1.69141	1.29505e-260	yes	up
gene2064	CAGL0G09295g	2.73129	6.60958e-260	yes	up
gene270	CAGL0B01551g	2.31055	9.03688e-259	yes	up
gene3295	CAGL0J05214g	2.27592	7.30865e-255	yes	up
gene667	CAGL0C05599g	2.40329	4.45804e-254	yes	up
gene4506	CAGL0L07282g	2.49436	2.97367e-252	yes	up
gene1068	CAGL0E02409g	2.9675	4.0782e-252	yes	up
gene1233	CAGL0E06160g	1.80998	1.52685e-251	yes	up
gene4032	CAGL0K09746g	2.51025	2.03263e-250	yes	up
gene612	CAGL0C04411g	2.20204	6.69844e-250	yes	up
gene583	CAGL0C03740g	1.83608	3.48062e-248	yes	up
gene1390	CAGL0F03267g	2.24054	1.15364e-244	yes	up
gene3148	CAGL0J01958g	2.22084	6.44996e-244	yes	up
gene1190	CAGL0E05192g	2.25098	1.97764e-243	yes	up
gene1685	CAGL0G00902g	1.69931	3.58442e-243	yes	up
gene1183	CAGL0E05038g	1.61272	1.0392e-242	yes	up
gene230	CAGL0B00660g	1.88984	2.31527e-242	yes	up
gene5024	CAGL0M05357g	1.59373	3.87753e-242	yes	up
gene4293	CAGL0L02695g	2.56725	1.97128e-240	yes	up
gene131	CAGL0A03102g	2.1458	3.58447e-240	yes	up
gene4932	CAGL0M03333g	2.01106	2.03211e-239	yes	up
gene4203	CAGL0L00715g	1.67898	5.03635e-239	yes	up
gene4110	CAGL0K11462g	1.61948	1.93709e-237	yes	up
gene595	CAGL0C04004g	1.66754	9.81004e-237	yes	up
gene3704	CAGL0K02431g	1.93889	4.01326e-236	yes	up
gene4886	CAGL0M02299g	2.28929	2.87917e-234	yes	up
gene4124	CAGL0K11770g	2.07727	2.73928e-232	yes	up
gene2898	CAGL0I07183g	2.47476	6.31227e-229	yes	up
gene690	CAGL0D00638g	2.34996	2.78354e-227	yes	up
gene4986	CAGL0M04521g	2.46441	1.82553e-225	yes	up
gene1634	CAGL0F08811g	2.28531	1.14733e-222	yes	up
gene2395	CAGL0H06611g	1.87481	5.54125e-219	yes	up
gene4056	CAGL0K10252g	2.65731	3.69074e-218	yes	up
gene1112	CAGL0E03454g	2.87152	8.02463e-218	yes	up
gene1332	CAGL0F01969g	2.26382	6.23302e-217	yes	up
gene529	CAGL0C02563g	2.1255	6.60307e-217	yes	up
gene1508	CAGL0F05995g	1.7782	9.3552e-217	yes	up
gene5165	CAGL0M08448g	1.82782	2.40309e-215	yes	up
gene5073	CAGL0M06413g	1.73852	1.46754e-211	yes	up
gene5325	CAGL0M11968g	1.85326	2.35797e-210	yes	up
gene2036	CAGL0G08668g	1.76619	6.52346e-210	yes	up
gene26	CAGL0A00781g	1.68084	1.29403e-208	yes	up
gene2702	CAGL0I02970g	1.76513	2.33971e-208	yes	up
gene2447	CAGL0H07711g	2.53594	3.81025e-208	yes	up
gene122	CAGL0A02926g	1.68359	2.57102e-207	yes	up
gene252	CAGL0B01166g	1.8443	2.50127e-206	yes	up
gene3478	CAGL0J09218g	1.58628	9.88066e-206	yes	up
gene2669	CAGL0I02222g	1.82636	3.66944e-205	yes	up
gene3336	CAGL0J06094g	1.72428	8.08381e-205	yes	up
gene4241	CAGL0L01551g	3.23564	1.10966e-204	yes	up
gene2808	CAGL0I05258g	1.85762	1.24205e-204	yes	up
gene4509	CAGL0L07348g	2.68026	3.15677e-204	yes	up
gene3042	CAGL0I10428g	1.87605	1.6479e-203	yes	up
gene1277	CAGL0F00649g	1.96512	1.07297e-202	yes	up
gene925	CAGL0D05764g	2.92098	1.41664e-201	yes	up
gene4860	CAGL0M01738g	2.24298	1.55703e-201	yes	up
gene1582	CAGL0F07667g	1.76023	9.0563e-201	yes	up
gene1195	CAGL0E05302g	2.26182	1.21549e-199	yes	up
gene2947	CAGL0I08239g	1.68032	1.86625e-198	yes	up
gene1628	CAGL0F08679g	1.79288	8.33766e-197	yes	up
gene4629	CAGL0L09933g	1.90168	2.50989e-196	yes	up
gene219	CAGL0B00418g	1.92597	2.81449e-195	yes	up
gene4579	CAGL0L08822g	1.96638	2.22872e-190	yes	up
gene117	CAGL0A02816g	2.84628	3.81233e-190	yes	up
gene1228	CAGL0E06050g	2.22546	8.41564e-190	yes	up
gene435	CAGL0C00275g	2.25019	3.69998e-189	yes	up
gene3352	CAGL0J06424g	1.59945	6.79302e-189	yes	up
gene106	CAGL0A02596g	3.04334	3.12885e-188	yes	up
gene5221	CAGL0M09669g	1.7947	9.57718e-187	yes	up
gene1420	CAGL0F03971g	2.0767	3.32992e-186	yes	up
gene3697	CAGL0K02277g	2.8864	4.38127e-186	yes	up
gene4067	CAGL0K10494g	1.72059	6.91063e-186	yes	up
gene588	CAGL0C03850g	2.41211	1.4968e-183	yes	up
gene1615	CAGL0F08393g	3.10324	4.25043e-183	yes	up
gene4651	CAGL0L10472g	2.52396	1.68947e-182	yes	up
gene4802	CAGL0M00462g	2.63452	2.67013e-182	yes	up
gene1337	CAGL0F02079g	2.5696	6.88306e-181	yes	up
gene706	CAGL0D01012g	2.62258	7.62436e-181	yes	up
gene4907	CAGL0M02783g	2.87409	3.70834e-180	yes	up
gene555	CAGL0C03135g	2.6952	6.70992e-179	yes	up
gene3261	CAGL0J04422g	1.80092	2.13961e-178	yes	up
gene3179	CAGL0J02640g	2.20625	4.37263e-178	yes	up
gene1987	CAGL0G07579g	1.62335	1.34187e-175	yes	up
gene3444	CAGL0J08437g	2.11468	3.87712e-175	yes	up
gene4827	CAGL0M00990g	2.04488	5.16083e-175	yes	up
gene2535	CAGL0H09680g	2.05664	1.69597e-174	yes	up
gene3526	CAGL0J10274g	1.63135	4.81124e-173	yes	up
gene4161	CAGL0K12584g	1.86668	4.77021e-172	yes	up
gene2945	CAGL0I08195g	2.27297	5.09347e-172	yes	up
gene884	CAGL0D04862g	1.61896	6.02875e-172	yes	up
gene4270	CAGL0L02189g	2.86224	6.95653e-171	yes	up
gene27	CAGL0A00803g	2.33175	2.91806e-170	yes	up
gene1162	CAGL0E04576g	2.25862	3.06187e-170	yes	up
gene3874	CAGL0K06215g	1.78508	5.52311e-169	yes	up
gene4592	CAGL0L09130g	2.17936	6.61387e-168	yes	up
gene3705	CAGL0K02453g	2.15967	1.67342e-167	yes	up
gene1677	CAGL0G00726g	2.04277	2.20386e-166	yes	up
gene4216	CAGL0L01001g	1.7665	2.52277e-166	yes	up
gene1001	CAGL0E00957g	1.87408	6.23285e-166	yes	up
gene703	CAGL0D00924g	2.61472	1.00249e-165	yes	up
gene4687	CAGL0L11264g	2.32452	1.43527e-165	yes	up
gene1352	CAGL0F02453g	2.11775	2.43282e-165	yes	up
gene3313	CAGL0J05610g	1.78109	6.34265e-164	yes	up
gene4510	CAGL0L07370g	2.78859	9.90725e-164	yes	up
gene3474	CAGL0J09130g	1.75701	9.98176e-164	yes	up
gene5069	CAGL0M06325g	1.97568	2.10377e-163	yes	up
gene2178	CAGL0H01815g	1.76783	5.98093e-163	yes	up
gene2664	CAGL0I02112g	3.46572	4.48251e-162	yes	up
gene641	CAGL0C05049g	1.71667	2.19673e-161	yes	up
gene4870	CAGL0M01958g	2.33884	3.51595e-161	yes	up
gene2548	CAGL0H09988g	1.6419	2.37257e-159	yes	up
gene4824	CAGL0M00924g	1.94835	1.09475e-158	yes	up
gene3916	CAGL0K07117g	2.58599	4.65203e-157	yes	up
gene2339	CAGL0H05357g	2.28299	4.5853e-155	yes	up
gene2643	CAGL0I01628g	1.76464	1.6083e-154	yes	up
gene542	CAGL0C02827g	2.3205	1.48709e-152	yes	up
gene2385	CAGL0H06391g	1.8746	5.02109e-152	yes	up
gene4314	CAGL0L03135g	2.0404	7.08991e-152	yes	up
gene5014	CAGL0M05137g	2.13265	1.05293e-151	yes	up
gene5390	CAGL0M13453g	1.87325	1.16044e-150	yes	up
gene3266	CAGL0J04532g	1.75674	1.03051e-149	yes	up
gene3884	CAGL0K06435g	2.33553	9.31939e-149	yes	up
gene2438	CAGL0H07513g	1.87872	4.1357e-147	yes	up
gene1392	CAGL0F03311g	2.21976	2.0618e-146	yes	up
gene4752	CAGL0L12694g	3.7799	2.23268e-146	yes	up
gene4244	CAGL0L01639g	2.06693	3.40385e-143	yes	up
gene1119	CAGL0E03608g	2.32792	7.11873e-143	yes	up
gene5337	CAGL0M12254g	3.40544	2.96612e-141	yes	up
gene4033	CAGL0K09768g	1.61225	5.08082e-140	yes	up
gene2559	CAGL0H10208g	1.98196	9.61081e-140	yes	up
gene4415	CAGL0L05302g	1.82019	1.80263e-139	yes	up
gene5152	CAGL0M08162g	2.66656	5.62993e-139	yes	up
gene3533	CAGL0J10428g	2.29028	1.89055e-138	yes	up
gene1365	CAGL0F02739g	1.70053	2.66794e-138	yes	up
gene4727	CAGL0L12144g	1.98039	8.74899e-138	yes	up
gene5215	CAGL0M09559g	2.95873	1.0326e-137	yes	up
gene5085	CAGL0M06677g	3.84794	3.59456e-137	yes	up
gene366	CAGL0B03641g	2.50812	9.24513e-137	yes	up
gene890	CAGL0D04994g	2.717	1.35728e-136	yes	up
gene4598	CAGL0L09251g	1.83637	3.24339e-135	yes	up
gene4143	CAGL0K12188g	1.88821	3.9767e-135	yes	up
gene3516	CAGL0J10054g	2.16608	7.47642e-135	yes	up
gene155	CAGL0A03630g	2.36624	1.52621e-134	yes	up
gene2692	CAGL0I02750g	2.36371	4.13028e-132	yes	up
gene1612	CAGL0F08327g	2.03087	2.87531e-131	yes	up
gene5132	CAGL0M07678g	1.69455	2.90882e-131	yes	up
gene1626	CAGL0F08635g	2.71746	1.38293e-130	yes	up
gene2297	CAGL0H04455g	3.50294	4.14797e-130	yes	up
gene4189	CAGL0L00407g	2.05812	5.17914e-130	yes	up
gene510	CAGL0C02145g	1.69449	7.19057e-130	yes	up
gene3021	CAGL0I09856g	2.19431	9.1433e-130	yes	up
gene3626	CAGL0K00737g	2.42449	2.01121e-129	yes	up
gene3202	CAGL0J03168g	2.29289	6.26865e-129	yes	up
gene2474	CAGL0H08349g	2.15534	7.43303e-129	yes	up
gene3315	CAGL0J05654g	2.13807	3.88971e-128	yes	up
gene3464	CAGL0J08910g	2.24303	3.06255e-127	yes	up
gene1297	CAGL0F01155g	2.03333	9.01345e-127	yes	up
gene2151	CAGL0H01243g	2.28194	1.25156e-126	yes	up
gene5276	CAGL0M10956g	1.92232	3.1027e-126	yes	up
gene5388	CAGL0M13409g	1.67726	1.84537e-125	yes	up
gene4125	CAGL0K11792g	2.48238	2.86536e-124	yes	up
gene1409	CAGL0F03729g	1.665	3.81033e-123	yes	up
gene766	CAGL0D02288g	1.76242	1.34816e-121	yes	up
gene478	CAGL0C01463g	2.72607	1.44162e-121	yes	up
gene3436	CAGL0J08250g	2.42259	3.79675e-121	yes	up
gene2480	CAGL0H08481g	1.75769	4.58262e-121	yes	up
gene2723	CAGL0I03454g	1.73333	1.27365e-120	yes	up
gene1274	CAGL0F00583g	2.15658	1.32398e-119	yes	up
gene1063	CAGL0E02315g	1.97213	2.217e-119	yes	up
gene5242	CAGL0M10131g	1.77391	2.74498e-119	yes	up
gene4759	CAGL0L12848g	1.65868	4.34939e-119	yes	up
gene152	CAGL0A03564g	2.80161	2.43945e-118	yes	up
gene2668	CAGL0I02200g	1.62345	5.32545e-118	yes	up
gene354	CAGL0B03399g	1.8136	1.01291e-117	yes	up
gene1305	CAGL0F01331g	2.28093	2.82418e-117	yes	up
gene3590	CAGL0J11704g	1.81212	3.82935e-117	yes	up
gene2793	CAGL0I04950g	1.71315	8.77501e-117	yes	up
gene3555	CAGL0J10934g	1.63999	9.67128e-117	yes	up
gene2649	CAGL0I01782g	1.76644	3.12254e-115	yes	up
gene1356	CAGL0F02519g	1.7497	2.96809e-114	yes	up
gene4197	CAGL0L00583g	1.69348	5.95986e-114	yes	up
gene2956	CAGL0I08437g	1.59489	8.53329e-114	yes	up
gene223	CAGL0B00506g	1.94748	1.69153e-113	yes	up
gene3278	CAGL0J04796g	2.96838	2.41709e-113	yes	up
gene3898	CAGL0K06743g	1.66679	6.83892e-113	yes	up
gene2487	CAGL0H08602g	2.75374	1.51393e-112	yes	up
gene5029	CAGL0M05467g	2.16894	2.12995e-112	yes	up
gene3308	CAGL0J05500g	2.69866	4.10736e-112	yes	up
gene4819	CAGL0M00836g	1.95441	2.40007e-111	yes	up
gene4405	CAGL0L05060g	2.41905	3.02476e-111	yes	up
gene3840	CAGL0K05445g	2.60383	5.01784e-111	yes	up
gene3731	CAGL0K03047g	1.6442	1.34607e-110	yes	up
gene1577	CAGL0F07557g	2.28066	2.30217e-110	yes	up
gene3657	CAGL0K01419g	2.19646	3.15931e-110	yes	up
gene1405	CAGL0F03641g	1.59314	3.49685e-110	yes	up
gene1128	CAGL0E03828g	1.74945	1.03899e-109	yes	up
gene1069	CAGL0E02431g	1.80188	5.50847e-108	yes	up
gene3739	CAGL0K03223g	2.73998	8.23753e-108	yes	up
gene4729	CAGL0L12188g	3.01988	1.59294e-107	yes	up
gene3385	CAGL0J07150g	1.70424	2.16824e-107	yes	up
gene3378	CAGL0J06996g	1.62165	2.54356e-106	yes	up
gene4564	CAGL0L08492g	2.18695	3.29643e-106	yes	up
gene3843	CAGL0K05511g	2.08085	8.5973e-106	yes	up
gene1354	CAGL0F02497g	2.25991	2.26248e-105	yes	up
gene770	CAGL0D02376g	1.75415	4.05675e-104	yes	up
gene4112	CAGL0K11506g	2.57165	1.02312e-103	yes	up
gene1517	CAGL0F06215g	2.54717	1.83747e-103	yes	up
gene4851	CAGL0M01540g	2.25658	3.66913e-103	yes	up
gene1548	CAGL0F06897g	3.53381	4.46219e-103	yes	up
gene3402	CAGL0J07524g	1.78065	7.42848e-103	yes	up
gene1619	CAGL0F08481g	2.18176	8.12023e-103	yes	up
gene3506	CAGL0J09834g	1.83503	1.20213e-102	yes	up
gene498	CAGL0C01903g	2.1427	1.42061e-102	yes	up
gene1080	CAGL0E02695g	1.94464	5.94744e-102	yes	up
gene3460	CAGL0J08822g	4.59445	7.80462e-102	yes	up
gene4620	CAGL0L09735g	2.26352	1.25428e-101	yes	up
gene4979	CAGL0M04367g	1.83038	2.67513e-101	yes	up
gene1571	CAGL0F07425g	2.27955	3.69417e-101	yes	up
gene3458	CAGL0J08778g	1.87189	6.58272e-101	yes	up
gene3422	CAGL0J07964g	1.8892	1.1153e-99	yes	up
gene2942	CAGL0I08107g	1.75215	1.35456e-99	yes	up
gene3773	CAGL0K03949g	2.44039	3.64539e-99	yes	up
gene4625	CAGL0L09845g	2.14328	4.94625e-99	yes	up
gene3149	CAGL0J01980g	1.82774	1.44964e-98	yes	up
gene4418	CAGL0L05368g	2.39794	5.69317e-98	yes	up
gene1145	CAGL0E04224g	3.56294	1.19999e-97	yes	up
gene4030	CAGL0K09702g	2.13864	1.97411e-97	yes	up
gene4095	CAGL0K11132g	2.08993	2.17685e-97	yes	up
gene2435	CAGL0H07447g	2.0715	1.58079e-96	yes	up
gene1090	CAGL0E02915g	2.31806	2.73046e-96	yes	up
gene1410	CAGL0F03751g	2.35161	3.63165e-96	yes	up
gene4750	CAGL0L12650g	1.59494	4.55369e-96	yes	up
gene4215	CAGL0L00979g	1.62192	5.3613e-96	yes	up
gene2955	CAGL0I08415g	1.83214	8.62578e-96	yes	up
gene2646	CAGL0I01694g	1.99907	1.54509e-95	yes	up
gene1609	CAGL0F08261g	2.21399	3.9961e-95	yes	up
gene5005	CAGL0M04939g	1.69064	4.62378e-95	yes	up
gene767	CAGL0D02310g	1.92561	1.01499e-94	yes	up
gene3839	CAGL0K05423g	2.30103	2.31592e-94	yes	up
gene3838	CAGL0K05401g	2.1594	3.388e-94	yes	up
gene901	CAGL0D05258g	2.05684	2.46204e-93	yes	up
gene2154	CAGL0H01309g	1.863	2.70116e-93	yes	up
gene4530	CAGL0L07832g	1.65337	1.03975e-92	yes	up
gene3017	CAGL0I09768g	2.12228	1.99625e-92	yes	up
gene1367	CAGL0F02783g	2.02587	7.14988e-92	yes	up
gene1452	CAGL0F04763g	2.68255	1.15162e-91	yes	up
gene306	CAGL0B02299g	1.90544	5.01749e-91	yes	up
gene4992	CAGL0M04653g	1.89797	7.62935e-91	yes	up
gene1534	CAGL0F06611g	1.69457	8.10794e-90	yes	up
gene4694	CAGL0L11418g	1.71125	2.09552e-86	yes	up
gene4608	CAGL0L09471g	1.99326	2.53203e-86	yes	up
gene5277	CAGL0M10978g	1.59442	2.68073e-86	yes	up
gene2150	CAGL0H01221g	2.22483	4.36076e-86	yes	up
gene5220	CAGL0M09647g	2.362	7.72787e-86	yes	up
gene4114	CAGL0K11550g	1.60985	9.78748e-86	yes	up
gene4142	CAGL0K12166g	1.78416	1.11994e-85	yes	up
gene4019	CAGL0K09438g	2.51728	1.80502e-85	yes	up
gene1184	CAGL0E05060g	1.67162	3.57754e-85	yes	up
gene774	CAGL0D02464g	2.02211	8.29522e-85	yes	up
gene3517	CAGL0J10076g	1.85041	1.03383e-84	yes	up
gene1753	CAGL0G02387g	1.9891	3.66106e-84	yes	up
gene4571	CAGL0L08646g	1.76186	6.93554e-84	yes	up
gene1760	CAGL0G02541g	9.9129	1.55937e-83	yes	up
gene4876	CAGL0M02079g	1.76918	3.13039e-83	yes	up
gene531	CAGL0C02607g	2.18668	1.05732e-82	yes	up
gene1431	CAGL0F04301g	1.69264	1.14746e-82	yes	up
gene1435	CAGL0F04389g	1.75121	1.34508e-82	yes	up
gene3063	CAGL0I10901g	2.82774	1.04061e-81	yes	up
gene2233	CAGL0H03047g	2.81004	2.37487e-81	yes	up
gene1815	CAGL0G03751g	1.77915	5.54762e-81	yes	up
gene3956	CAGL0K08030g	1.79995	7.6898e-81	yes	up
gene4323	CAGL0L03333g	2.14616	1.00584e-80	yes	up
gene2962	CAGL0I08569g	1.66867	5.18345e-80	yes	up
gene331	CAGL0B02816g	1.78691	2.38113e-79	yes	up
gene1326	CAGL0F01837g	1.72187	3.97331e-79	yes	up
gene4360	CAGL0L04136g	2.14936	5.77895e-79	yes	up
gene936	CAGL0D06028g	4.33904	5.95368e-79	yes	up
gene54	CAGL0A01452g	2.15283	8.77239e-79	yes	up
gene5037	CAGL0M05621g	1.99739	1.09122e-78	yes	up
gene4761	CAGL0L12892g	1.65107	1.10503e-78	yes	up
gene253	CAGL0B01188g	1.78298	1.37488e-78	yes	up
gene4528	CAGL0L07788g	2.13965	1.58291e-78	yes	up
gene1139	CAGL0E04070g	1.70959	2.85319e-78	yes	up
gene2412	CAGL0H06963g	3.00074	3.05843e-78	yes	up
gene4249	CAGL0L01749g	2.21319	4.2436e-78	yes	up
gene3465	CAGL0J08932g	2.41762	8.20412e-78	yes	up
gene2736	CAGL0I03740g	1.6952	1.89718e-77	yes	up
gene3047	CAGL0I10538g	2.18313	2.31655e-76	yes	up
gene119	CAGL0A02860g	1.59255	3.82477e-76	yes	up
gene980	CAGL0E00495g	1.96408	4.12398e-76	yes	up
gene28	CAGL0A00825g	1.78643	8.35486e-76	yes	up
gene4407	CAGL0L05104g	1.60008	2.25259e-75	yes	up
gene4642	CAGL0L10252g	2.42683	2.99572e-74	yes	up
gene2313	CAGL0H04785g	1.62891	8.1485e-74	yes	up
gene3463	CAGL0J08888g	2.29898	2.00438e-73	yes	up
gene1264	CAGL0F00363g	1.84576	9.36751e-73	yes	up
gene802	CAGL0D03080g	2.0487	1.03826e-72	yes	up
gene1566	CAGL0F07315g	1.83412	1.32995e-72	yes	up
gene4850	CAGL0M01518g	1.94273	2.1871e-72	yes	up
gene2206	CAGL0H02475g	2.31064	6.73276e-72	yes	up
gene323	CAGL0B02673g	2.00167	7.77881e-72	yes	up
gene4614	CAGL0L09603g	2.90537	3.89193e-71	yes	up
gene1092	CAGL0E02959g	1.63143	2.4445e-70	yes	up
gene1564	CAGL0F07271g	2.22005	3.26724e-70	yes	up
gene147	CAGL0A03454g	2.09308	1.08271e-69	yes	up
gene3587	CAGL0J11638g	1.79072	2.75157e-68	yes	up
gene353	CAGL0B03377g	1.70233	3.37745e-68	yes	up
gene3319	CAGL0J05742g	2.31103	4.14427e-68	yes	up
gene824	CAGL0D03564g	1.90551	1.03717e-67	yes	up
gene149	CAGL0A03498g	3.74201	1.12169e-67	yes	up
gene3027	CAGL0I09988g	2.34508	6.65697e-67	yes	up
gene1474	CAGL0F05247g	1.7643	1.12599e-66	yes	up
gene436	CAGL0C00297g	1.62271	1.95992e-66	yes	up
gene379	CAGL0B03905g	1.84464	4.42236e-66	yes	up
gene2361	CAGL0H05841g	2.19561	6.09837e-66	yes	up
gene5043	CAGL0M05753g	1.70167	1.29491e-65	yes	up
gene4085	CAGL0K10912g	1.58648	3.25508e-64	yes	up
gene4	CAGL0A00253g	1.64465	4.34543e-64	yes	up
gene490	CAGL0C01727g	1.85413	4.17409e-63	yes	up
gene414	CAGL0B04697g	1.81917	1.94176e-62	yes	up
gene3394	CAGL0J07348g	3.51515	2.95087e-62	yes	up
gene4921	CAGL0M03113g	1.9636	3.3642e-62	yes	up
gene2133	CAGL0H00825g	1.80769	4.29834e-62	yes	up
gene183	CAGL0A04235g	1.81131	4.30094e-61	yes	up
gene5330	CAGL0M12100g	2.17976	2.43856e-60	yes	up
gene385	CAGL0B04037g	1.69256	2.55116e-60	yes	up
gene5041	CAGL0M05709g	1.62787	1.78091e-59	yes	up
gene4521	CAGL0L07634g	2.13459	1.33249e-58	yes	up
gene1055	CAGL0E02145g	2.96782	1.41442e-58	yes	up
gene4537	CAGL0L07986g	1.69059	6.08064e-58	yes	up
gene1108	CAGL0E03355g	1.73757	9.23165e-57	yes	up
gene4157	CAGL0K12496g	2.93045	1.91861e-56	yes	up
gene1485	CAGL0F05489g	2.82136	3.04452e-56	yes	up
gene4673	CAGL0L10956g	2.24714	4.74283e-56	yes	up
gene2863	CAGL0I06446g	2.70724	5.24512e-56	yes	up
gene3344	CAGL0J06270g	1.72315	7.14292e-56	yes	up
gene214	CAGL0B00308g	1.67162	1.57726e-55	yes	up
gene3577	CAGL0J11418g	2.38554	1.74456e-55	yes	up
gene4417	CAGL0L05346g	2.98341	1.84256e-55	yes	up
gene2326	CAGL0H05071g	1.81397	2.26333e-55	yes	up
gene2931	CAGL0I07887g	2.02776	3.35062e-55	yes	up
gene4772	CAGL0L13134g	1.91637	5.90252e-55	yes	up
gene2244	CAGL0H03289g	1.74085	5.92453e-55	yes	up
gene1059	CAGL0E02233g	1.9538	1.49582e-54	yes	up
gene3283	CAGL0J04906g	2.49759	3.08737e-54	yes	up
gene2166	CAGL0H01573g	2.52723	1.40899e-53	yes	up
gene2757	CAGL0I04202g	2.18742	3.01745e-53	yes	up
gene5084	CAGL0M06655g	3.26155	5.31037e-53	yes	up
gene3542	CAGL0J10626g	1.65824	7.41394e-53	yes	up
gene1168	CAGL0E04708g	1.68467	8.43493e-53	yes	up
gene1471	CAGL0F05181g	1.59193	2.88452e-52	yes	up
gene3300	CAGL0J05324g	1.661	5.04005e-52	yes	up
gene856	CAGL0D04268g	2.35091	2.6217e-51	yes	up
gene4807	CAGL0M00572g	2.14825	9.44391e-51	yes	up
gene3107	CAGL0J01001g	2.14493	1.52076e-50	yes	up
gene2421	CAGL0H07139g	2.63935	2.92833e-50	yes	up
gene2125	CAGL0H00638g	2.63291	5.44635e-49	yes	up
gene544	CAGL0C02871g	2.48719	6.66273e-49	yes	up
gene443	CAGL0C00451g	1.76062	6.7847e-49	yes	up
gene3584	CAGL0J11572g	2.75599	2.3676e-48	yes	up
gene4499	CAGL0L07128g	1.80255	2.47527e-47	yes	up
gene1633	CAGL0F08789g	1.77433	4.75375e-47	yes	up
gene1513	CAGL0F06127g	2.31712	9.17658e-47	yes	up
gene5250	CAGL0M10285g	1.83787	1.22969e-46	yes	up
gene3110	CAGL0J01067g	1.70769	1.98558e-46	yes	up
gene2553	CAGL0H10098g	1.77643	2.99894e-46	yes	up
gene5148	CAGL0M08052g	2.17329	6.98951e-46	yes	up
gene2059	CAGL0G09196g	1.75908	9.8229e-46	yes	up
gene4177	CAGL0K12936g	1.66636	1.51622e-45	yes	up
gene5289	CAGL0M11220g	1.8121	2.49484e-45	yes	up
gene3280	CAGL0J04840g	1.6423	5.8483e-45	yes	up
gene121	CAGL0A02904g	1.65237	7.27083e-45	yes	up
gene3784	CAGL0K04191g	1.79226	2.07616e-44	yes	up
gene2714	CAGL0I03256g	2.14939	4.86921e-44	yes	up
gene5022	CAGL0M05313g	1.95173	5.87657e-44	yes	up
gene2611	CAGL0I00924g	1.80502	1.41193e-43	yes	up
gene2886	CAGL0I06919g	1.67534	1.82337e-43	yes	up
gene4251	CAGL0L01793g	3.01075	3.5855e-43	yes	up
gene4703	CAGL0L11616g	1.93465	5.61006e-43	yes	up
gene2831	CAGL0I05764g	1.64136	2.41673e-42	yes	up
gene2142	CAGL0H01023g	1.86876	7.43394e-42	yes	up
gene1549	CAGL0F06919g	8.63689	1.12264e-41	yes	up
gene515	CAGL0C02255g	2.65608	1.15999e-41	yes	up
gene3026	CAGL0I09966g	1.89057	1.24596e-41	yes	up
gene4311	CAGL0L03069g	1.85181	6.70633e-41	yes	up
gene2598	CAGL0I00638g	2.05013	2.67842e-40	yes	up
gene4500	CAGL0L07150g	1.92015	3.11114e-40	yes	up
gene5368	CAGL0M12969g	2.05283	1.62679e-39	yes	up
gene5281	CAGL0M11066g	2.24299	2.45811e-39	yes	up
gene2105	CAGL0H00110g	3.43715	2.67703e-39	yes	up
gene1397	CAGL0F03443g	2.55737	3.29868e-39	yes	up
gene4686	CAGL0L11242g	1.98248	4.67566e-39	yes	up
gene3764	CAGL0K03751g	1.60397	4.72356e-39	yes	up
gene4613	CAGL0L09581g	2.81507	5.69847e-39	yes	up
gene2625	CAGL0I01232g	1.69635	1.02584e-38	yes	up
gene451	CAGL0C00627g	1.65399	3.34253e-38	yes	up
gene3760	CAGL0K03663g	1.90428	6.93843e-38	yes	up
gene4392	CAGL0L04818g	1.886	1.05198e-37	yes	up
gene1465	CAGL0F05049g	2.17566	2.24196e-37	yes	up
gene4557	CAGL0L08338g	1.97696	1.0719e-36	yes	up
gene2319	CAGL0H04917g	1.89534	2.55315e-36	yes	up
gene4839	CAGL0M01276g	1.86222	3.68885e-36	yes	up
gene3373	CAGL0J06886g	1.80537	4.48123e-36	yes	up
gene828	CAGL0D03652g	1.99643	6.40825e-36	yes	up
gene3096	CAGL0J00759g	2.39057	4.47761e-35	yes	up
gene2394	CAGL0H06589g	2.55012	1.12218e-34	yes	up
gene4480	CAGL0L06710g	1.6824	2.15465e-34	yes	up
gene3418	CAGL0J07876g	1.62653	3.60506e-34	yes	up
gene2143	CAGL0H01045g	1.8324	4.84196e-34	yes	up
gene1467	CAGL0F05093g	1.59202	7.43283e-34	yes	up
gene3239	CAGL0J03938g	1.74976	1.12392e-33	yes	up
gene1353	CAGL0F02475g	2.02808	2.18824e-33	yes	up
gene4996	CAGL0M04741g	2.19452	2.97079e-33	yes	up
gene1866	CAGL0G04939g	2.0453	3.31293e-33	yes	up
gene1587	CAGL0F07777g	1.90768	2.23419e-32	yes	up
gene1295	CAGL0F01111g	1.9636	5.6532e-32	yes	up
gene5358	CAGL0M12749g	1.89813	1.35001e-31	yes	up
gene4758	CAGL0L12826g	1.83156	2.78882e-31	yes	up
gene2531	CAGL0H09592g	2.00997	2.61384e-30	yes	up
gene1995	CAGL0G07755g	1.94981	3.34271e-30	yes	up
gene18	CAGL0A00561g	1.79092	1.38288e-29	yes	up
gene2491	CAGL0H08712g	3.54936	1.73092e-29	yes	up
gene422	CAGL0B04873g	2.42143	2.10288e-29	yes	up
gene2943	CAGL0I08151g	1.9047	3.1371e-29	yes	up
gene2437	CAGL0H07491g	2.56401	3.50139e-29	yes	up
gene2411	CAGL0H06941g	2.07331	1.05783e-28	yes	up
gene3085	CAGL0J00517g	1.61856	2.47407e-28	yes	up
gene5386	CAGL0M13365g	1.81078	9.20445e-28	yes	up
gene4092	CAGL0K11066g	2.11073	1.45985e-27	yes	up
gene4645	CAGL0L10340g	2.48271	1.56621e-27	yes	up
gene3685	CAGL0K02013g	1.6947	1.63284e-27	yes	up
gene4978	CAGL0M04345g	3.56268	1.76465e-27	yes	up
gene2250	CAGL0H03421g	2.15283	2.00475e-27	yes	up
gene4318	CAGL0L03223g	1.92909	4.69533e-27	yes	up
gene5127	CAGL0M07568g	1.99452	7.25405e-27	yes	up
gene2694	CAGL0I02794g	1.93465	7.40689e-27	yes	up
gene4192	CAGL0L00473g	2.37206	1.8735e-26	yes	up
gene1086	CAGL0E02827g	1.83619	2.44869e-26	yes	up
gene5320	CAGL0M11858g	1.76887	2.82692e-25	yes	up
gene235	CAGL0B00770g	1.61746	4.43343e-25	yes	up
gene1496	CAGL0F05731g	2.38211	1.16852e-24	yes	up
gene2524	CAGL0H09438g	3.03268	2.64566e-24	yes	up
gene3961	CAGL0K08140g	1.63637	9.38437e-24	yes	up
gene4428	CAGL0L05588g	1.64938	1.08776e-23	yes	up
gene4493	CAGL0L06996g	2.05249	2.37678e-23	yes	up
gene445	CAGL0C00495g	1.64562	2.65378e-23	yes	up
gene406	CAGL0B04499g	1.75069	3.93973e-23	yes	up
gene926	CAGL0D05786g	1.65392	4.6216e-23	yes	up
gene3844	CAGL0K05533g	2.86276	4.64908e-23	yes	up
gene1572	CAGL0F07447g	3.70284	5.99351e-23	yes	up
gene402	CAGL0B04411g	2.00074	2.47701e-22	yes	up
gene4443	CAGL0L05918g	2.17858	2.6828e-22	yes	up
gene4402	CAGL0L04994g	2.25658	5.16372e-22	yes	up
gene2331	CAGL0H05181g	2.88885	3.35668e-21	yes	up
gene543	CAGL0C02849g	1.73883	5.76469e-21	yes	up
gene5241	CAGL0M10109g	1.59458	1.79063e-19	yes	up
gene563	CAGL0C03311g	2.02211	2.23267e-19	yes	up
gene4658	CAGL0L10626g	1.60508	8.33974e-19	yes	up
gene2848	CAGL0I06116g	2.33519	4.1007e-18	yes	up
gene4460	CAGL0L06292g	1.63338	4.52599e-18	yes	up
gene5099	CAGL0M06985g	2.4127	8.31487e-17	yes	up
gene2754	CAGL0I04136g	1.6541	8.90887e-17	yes	up
gene1111	CAGL0E03432g	1.60519	3.91266e-16	yes	up
gene4974	CAGL0M04257g	1.67434	6.61514e-16	yes	up
gene866	CAGL0D04466g	1.70865	8.01311e-16	yes	up
gene5123	CAGL0M07491g	2.10458	1.85226e-15	yes	up
gene546	CAGL0C02937g	1.97772	2.10548e-15	yes	up
gene3541	CAGL0J10604g	1.93465	5.26902e-15	yes	up
gene4888	CAGL0M02343g	2.51961	1.0577e-14	yes	up
gene491	CAGL0C01749g	1.98046	1.308e-14	yes	up
gene2192	CAGL0H02167g	1.92368	2.06985e-14	yes	up
gene153	CAGL0A03586g	2.03775	7.86199e-14	yes	up
gene2722	CAGL0I03432g	2.09116	2.93969e-13	yes	up
gene3770	CAGL0K03883g	2.59176	3.8878e-13	yes	up
gene1629	CAGL0F08701g	2.0024	7.96749e-13	yes	up
gene5219	CAGL0M09636g	1.66128	1.09284e-12	yes	up
gene1263	CAGL0F00341g	2.55914	7.48849e-12	yes	up
gene5025	CAGL0M05379g	1.64092	2.65889e-11	yes	up
gene1054	CAGL0E02123g	1.80912	1.81148e-10	yes	up
gene3203	CAGL0J03190g	1.85748	4.83069e-10	yes	up
gene3754	CAGL0K03531g	1.68756	5.74291e-09	yes	up
gene3462	CAGL0J08866g	1.6298	9.05484e-07	yes	up
gene2792	CAGL0I04928g	1.69546	1.71703e-06	yes	up
gene533	CAGL0C02629g	2.2922	1.73764e-06	yes	up
gene1110	CAGL0E03421g	1.78265	3.13457e-06	yes	up
gene2218	CAGL0H02717g	1.99878	3.36852e-06	yes	up
gene4246	CAGL0L01683g	1.7888	1.30347e-05	yes	up
gene630	CAGL0C04829g	2.06393	3.49454e-05	yes	up
gene3043	CAGL0I10450g	1.97418	3.56595e-05	yes	up
gene4780	CAGL0L13299g	1.94064	5.29041e-05	yes	up
gene4471	CAGL0L06512g	3.18258	0.000107331	yes	up
gene5100	CAGL0M07001g	2.25658	0.00021674	yes	up
gene1193	CAGL0E05258g	3.24686	0.00056268	yes	up

## Sheet: C2
Gene_id	Gene name	Log2FC(WT_pH2/WT_pH6)	Pvalue	Significant	Regulate
gene3857	CAGL0K05813g	3.38816	0	yes	up
gene1858	CAGL0G04763g	2.41458	0	yes	up
gene1844	CAGL0G04433g	2.34932	0	yes	up
gene1021	CAGL0E01419g	2.52276	0	yes	up
gene4787	CAGL0M00132g	1.97063	0	yes	up
gene3783	CAGL0K04169g	1.92728	0	yes	up
gene4030	CAGL0K09702g	3.42641	0	yes	up
gene609	CAGL0C04323g	2.77797	0	yes	up
gene4791	CAGL0M00220g	1.89555	0	yes	up
gene3581	CAGL0J11506g	1.70897	0	yes	up
gene878	CAGL0D04752g	2.72716	0	yes	up
gene1014	CAGL0E01243g	1.59547	0	yes	up
gene1609	CAGL0F08261g	3.74333	0	yes	up
gene1095	CAGL0E03025g	4.11192	0	yes	up
gene1280	CAGL0F00715g	2.3661	0	yes	up
gene1011	CAGL0E01177g	1.63784	0	yes	up
gene5065	CAGL0M06237g	1.60793	0	yes	up
gene131	CAGL0A03102g	2.38832	0	yes	up
gene1209	CAGL0E05610g	1.96671	0	yes	up
gene2249	CAGL0H03399g	1.62069	0	yes	up
gene4445	CAGL0L05962g	2.01527	0	yes	up
gene2784	CAGL0I04752g	2.63176	0	yes	up
gene1794	CAGL0G03289g	1.87218	0	yes	up
gene4555	CAGL0L08294g	2.52825	0	yes	up
gene1264	CAGL0F00363g	2.99116	0	yes	up
gene472	CAGL0C01353g	2.58228	0	yes	up
gene3742	CAGL0K03289g	1.86376	0	yes	up
gene2759	CAGL0I04246g	1.65666	0	yes	up
gene3748	CAGL0K03421g	2.20501	0	yes	up
gene4224	CAGL0L01177g	1.60999	0	yes	up
gene3619	CAGL0K00583g	2.59566	0	yes	up
gene2316	CAGL0H04851g	1.88483	0	yes	up
gene3293	CAGL0J05126g	1.74993	0	yes	up
gene5130	CAGL0M07634g	2.57259	0	yes	up
gene3876	CAGL0K06259g	3.01249	0	yes	up
gene1405	CAGL0F03641g	3.09411	0	yes	up
gene1211	CAGL0E05654g	2.12532	0	yes	up
gene3082	CAGL0J00451g	12.1657	0	yes	up
gene3305	CAGL0J05434g	2.20443	0	yes	up
gene3753	CAGL0K03509g	2.5436	0	yes	up
gene3755	CAGL0K03553g	3.05235	0	yes	up
gene1578	CAGL0F07579g	2.72174	0	yes	up
gene1200	CAGL0E05412g	2.107	0	yes	up
gene4115	CAGL0K11572g	1.73587	0	yes	up
gene3601	CAGL0K00110g	1.96452	0	yes	up
gene245	CAGL0B00990g	4.53662	0	yes	up
gene2873	CAGL0I06644g	5.8612	0	yes	up
gene250	CAGL0B01122g	2.7788	0	yes	up
gene1099	CAGL0E03157g	2.06155	0	yes	up
gene2343	CAGL0H05445g	1.83101	0	yes	up
gene2384	CAGL0H06369g	3.02434	0	yes	up
gene1554	CAGL0F07029g	2.49714	0	yes	up
gene4788	CAGL0M00154g	1.80059	0	yes	up
gene2497	CAGL0H08844g	2.90036	0	yes	up
gene4128	CAGL0K11858g	1.97259	0	yes	up
gene5326	CAGL0M11990g	1.801	0	yes	up
gene4798	CAGL0M00374g	2.26686	0	yes	up
gene902	CAGL0D05280g	1.87692	0	yes	up
gene1232	CAGL0E06138g	2.04574	0	yes	up
gene5385	CAGL0M13343g	3.05777	0	yes	up
gene1140	CAGL0E04092g	2.03049	0	yes	up
gene954	CAGL0D06402g	3.51971	0	yes	up
gene3439	CAGL0J08316g	2.54154	0	yes	up
gene2845	CAGL0I06050g	3.34115	0	yes	up
gene4736	CAGL0L12342g	3.01902	0	yes	up
gene2070	CAGL0G09449g	2.59624	0	yes	up
gene332	CAGL0B02838g	3.77567	0	yes	up
gene5406	CAGL0M13805g	1.97809	0	yes	up
gene5313	CAGL0M11704g	3.14232	0	yes	up
gene374	CAGL0B03839g	5.65646	0	yes	up
gene685	CAGL0D00528g	1.94941	0	yes	up
gene340	CAGL0B03069g	3.17367	0	yes	up
gene3406	CAGL0J07612g	1.83241	0	yes	up
gene435	CAGL0C00275g	3.48505	0	yes	up
gene3443	CAGL0J08415g	2.40219	0	yes	up
gene3404	CAGL0J07568g	1.58859	0	yes	up
gene3989	CAGL0K08756g	2.61025	0	yes	up
gene2622	CAGL0I01166g	3.26789	0	yes	up
gene2407	CAGL0H06853g	3.29853	0	yes	up
gene2433	CAGL0H07403g	1.74752	0	yes	up
gene3940	CAGL0K07678g	3.18632	0	yes	up
gene1047	CAGL0E01969g	1.73939	0	yes	up
gene1817	CAGL0G03795g	1.98142	0	yes	up
gene3980	CAGL0K08558g	2.06719	0	yes	up
gene5047	CAGL0M05841g	1.75133	0	yes	up
gene3207	CAGL0J03256g	1.80602	0	yes	up
gene1731	CAGL0G01903g	3.10467	0	yes	up
gene1189	CAGL0E05170g	2.93721	0	yes	up
gene2212	CAGL0H02585g	2.72628	0	yes	up
gene2543	CAGL0H09878g	2.74315	0	yes	up
gene2441	CAGL0H07579g	1.78837	0	yes	up
gene4926	CAGL0M03223g	2.78768	0	yes	up
gene4193	CAGL0L00495g	2.60541	0	yes	up
gene5118	CAGL0M07381g	2.57221	0	yes	up
gene243	CAGL0B00946g	2.21144	0	yes	up
gene4900	CAGL0M02629g	1.69	0	yes	up
gene4276	CAGL0L02321g	3.48158	0	yes	up
gene5311	CAGL0M11660g	5.28327	0	yes	up
gene5114	CAGL0M07293g	3.00506	0	yes	up
gene4168	CAGL0K12738g	3.05212	0	yes	up
gene4287	CAGL0L02563g	2.68368	1.12975e-306	yes	up
gene3384	CAGL0J07128g	2.68513	1.22657e-285	yes	up
gene5417	CAGL0M14047g	2.59462	1.10143e-280	yes	up
gene2756	CAGL0I04180g	2.60468	2.09031e-280	yes	up
gene3741	CAGL0K03267g	2.21051	1.02553e-279	yes	up
gene3444	CAGL0J08437g	1.80348	2.36646e-277	yes	up
gene1924	CAGL0G06182g	1.99322	1.8187e-269	yes	up
gene4227	CAGL0L01243g	2.08085	2.21099e-267	yes	up
gene2546	CAGL0H09944g	1.98495	1.12256e-259	yes	up
gene205	CAGL0A04741g	2.05935	4.00269e-255	yes	up
gene5105	CAGL0M07095g	1.59409	8.08347e-252	yes	up
gene2959	CAGL0I08503g	2.26743	6.65843e-247	yes	up
gene2780	CAGL0I04686g	1.73088	3.08254e-241	yes	up
gene219	CAGL0B00418g	2.22752	7.29357e-238	yes	up
gene3782	CAGL0K04147g	1.88592	4.50336e-233	yes	up
gene1456	CAGL0F04851g	2.70427	1.49157e-228	yes	up
gene3829	CAGL0K05203g	1.73067	8.92134e-221	yes	up
gene413	CAGL0B04675g	1.92982	9.40142e-220	yes	up
gene5343	CAGL0M12386g	1.60078	3.25583e-215	yes	up
gene4492	CAGL0L06974g	1.99658	2.0981e-212	yes	up
gene61	CAGL0A01628g	11.7497	2.09594e-209	yes	up
gene361	CAGL0B03553g	2.32687	1.09907e-205	yes	up
gene4175	CAGL0K12892g	2.71617	1.86896e-202	yes	up
gene1190	CAGL0E05192g	2.59352	4.34477e-200	yes	up
gene117	CAGL0A02816g	3.30529	5.48187e-199	yes	up
gene80	CAGL0A02046g	1.64913	2.42579e-197	yes	up
gene2044	CAGL0G08844g	1.67963	1.05902e-196	yes	up
gene2668	CAGL0I02200g	1.99824	3.99717e-196	yes	up
gene551	CAGL0C03047g	1.60372	2.49695e-195	yes	up
gene3300	CAGL0J05324g	2.53814	1.33568e-193	yes	up
gene4678	CAGL0L11066g	2.39485	1.33563e-192	yes	up
gene1220	CAGL0E05874g	1.85833	6.56065e-191	yes	up
gene3762	CAGL0K03707g	2.06555	3.48968e-190	yes	up
gene1071	CAGL0E02475g	1.67843	1.6619e-185	yes	up
gene2547	CAGL0H09966g	2.67249	1.86244e-177	yes	up
gene4979	CAGL0M04367g	3.08676	4.45481e-174	yes	up
gene3238	CAGL0J03916g	1.83897	5.4967e-173	yes	up
gene588	CAGL0C03850g	2.05394	2.10587e-168	yes	up
gene1068	CAGL0E02409g	1.61218	3.09505e-167	yes	up
gene5098	CAGL0M06963g	3.24154	8.02486e-166	yes	up
gene5069	CAGL0M06325g	2.00162	2.35754e-163	yes	up
gene3629	CAGL0K00803g	1.61903	2.14984e-159	yes	up
gene702	CAGL0D00902g	2.44074	4.32927e-159	yes	up
gene5005	CAGL0M04939g	1.97949	1.3335e-158	yes	up
gene2619	CAGL0I01100g	2.65482	8.68588e-158	yes	up
gene5221	CAGL0M09669g	1.60137	4.84397e-155	yes	up
gene1644	CAGL0F09053g	1.87396	1.59023e-154	yes	up
gene3760	CAGL0K03663g	2.22806	2.02397e-154	yes	up
gene514	CAGL0C02233g	2.30392	1.30223e-153	yes	up
gene2620	CAGL0I01122g	1.72786	1.20972e-148	yes	up
gene4102	CAGL0K11297g	2.13875	1.72272e-148	yes	up
gene4432	CAGL0L05654g	1.81152	1.83495e-147	yes	up
gene641	CAGL0C05049g	1.85124	2.38361e-146	yes	up
gene3129	CAGL0J01485g	1.95855	6.62756e-145	yes	up
gene223	CAGL0B00506g	1.87051	7.0876e-145	yes	up
gene3874	CAGL0K06215g	2.68423	3.48531e-144	yes	up
gene5183	CAGL0M08822g	2.18525	8.2457e-143	yes	up
gene2498	CAGL0H08866g	1.62258	8.34147e-138	yes	up
gene691	CAGL0D00660g	2.27085	1.36154e-136	yes	up
gene839	CAGL0D03894g	1.65899	5.31374e-135	yes	up
gene4250	CAGL0L01771g	2.13827	3.74649e-134	yes	up
gene5401	CAGL0M13695g	2.1417	2.95876e-133	yes	up
gene1523	CAGL0F06369g	2.38945	3.55281e-133	yes	up
gene380	CAGL0B03927g	1.93934	3.01279e-130	yes	up
gene270	CAGL0B01551g	1.72965	3.14577e-129	yes	up
gene2392	CAGL0H06545g	2.55467	2.2429e-128	yes	up
gene4163	CAGL0K12628g	2.43189	1.5993e-126	yes	up
gene2791	CAGL0I04906g	1.64166	1.55858e-118	yes	up
gene2275	CAGL0H03971g	3.82785	1.71593e-118	yes	up
gene5180	CAGL0M08756g	2.04627	3.55905e-116	yes	up
gene4314	CAGL0L03135g	1.73456	7.8409e-116	yes	up
gene488	CAGL0C01683g	1.83788	1.73726e-115	yes	up
gene3740	CAGL0K03245g	2.93603	2.39047e-114	yes	up
gene1771	CAGL0G02783g	2.37388	2.39832e-114	yes	up
gene2945	CAGL0I08195g	1.79446	1.01582e-110	yes	up
gene264	CAGL0B01419g	1.8281	2.03762e-108	yes	up
gene3310	CAGL0J05544g	1.62049	1.62726e-105	yes	up
gene1305	CAGL0F01331g	2.44296	2.49065e-105	yes	up
gene1091	CAGL0E02937g	2.38254	6.84326e-103	yes	up
gene3181	CAGL0J02684g	1.66532	2.07905e-102	yes	up
gene1139	CAGL0E04070g	1.91962	7.90633e-102	yes	up
gene3313	CAGL0J05610g	1.8218	1.06621e-101	yes	up
gene1138	CAGL0E04048g	1.64488	9.33385e-100	yes	up
gene3626	CAGL0K00737g	2.02395	1.0262e-99	yes	up
gene3727	CAGL0K02959g	2.86367	1.99332e-99	yes	up
gene2590	CAGL0I00462g	1.88455	8.48861e-99	yes	up
gene2363	CAGL0H05885g	1.63398	7.37553e-98	yes	up
gene1108	CAGL0E03355g	2.40125	2.53351e-96	yes	up
gene2064	CAGL0G09295g	2.09785	3.0108e-95	yes	up
gene268	CAGL0B01507g	2.03526	3.49851e-95	yes	up
gene1686	CAGL0G00924g	1.80338	5.06607e-95	yes	up
gene2260	CAGL0H03641g	2.35435	9.11294e-95	yes	up
gene3485	CAGL0J09372g	2.55821	6.79162e-94	yes	up
gene1549	CAGL0F06919g	10.2065	1.13266e-93	yes	up
gene4086	CAGL0K10934g	1.58964	1.38616e-93	yes	up
gene3706	CAGL0K02475g	1.76895	3.25491e-92	yes	up
gene4530	CAGL0L07832g	2.20639	2.00146e-91	yes	up
gene327	CAGL0B02755g	2.00253	8.88021e-91	yes	up
gene980	CAGL0E00495g	2.44991	1.23416e-89	yes	up
gene3898	CAGL0K06743g	1.61472	3.32082e-88	yes	up
gene2618	CAGL0I01078g	1.6396	5.24038e-88	yes	up
gene2692	CAGL0I02750g	2.2882	6.60446e-88	yes	up
gene1754	CAGL0G02409g	2.99842	7.22774e-88	yes	up
gene676	CAGL0D00330g	1.7042	1.25879e-87	yes	up
gene1059	CAGL0E02233g	1.74507	1.22186e-85	yes	up
gene1390	CAGL0F03267g	1.59073	3.42585e-85	yes	up
gene1194	CAGL0E05280g	1.87634	6.86589e-85	yes	up
gene2133	CAGL0H00825g	2.44204	7.56275e-84	yes	up
gene1677	CAGL0G00726g	1.64368	2.03486e-83	yes	up
gene3410	CAGL0J07700g	3.14303	3.60239e-83	yes	up
gene3794	CAGL0K04411g	2.66537	1.29843e-82	yes	up
gene5239	CAGL0M10065g	2.47125	1.63604e-81	yes	up
gene529	CAGL0C02563g	2.02665	3.01958e-79	yes	up
gene489	CAGL0C01705g	1.96022	1.93319e-78	yes	up
gene2045	CAGL0G08866g	1.62382	4.06968e-77	yes	up
gene1069	CAGL0E02431g	1.61034	1.85999e-76	yes	up
gene1715	CAGL0G01562g	2.21229	1.9989e-76	yes	up
gene5119	CAGL0M07403g	1.73749	8.38874e-75	yes	up
gene1495	CAGL0F05709g	2.44276	3.23651e-73	yes	up
gene2086	CAGL0G09801g	2.28024	8.46828e-72	yes	up
gene34	CAGL0A00957g	2.09506	2.93792e-70	yes	up
gene5238	CAGL0M10043g	1.74551	1.12716e-69	yes	up
gene5085	CAGL0M06677g	1.71158	1.45227e-69	yes	up
gene1633	CAGL0F08789g	2.46293	4.59363e-69	yes	up
gene667	CAGL0C05599g	1.58755	2.06038e-68	yes	up
gene2145	CAGL0H01089g	1.65086	5.41536e-68	yes	up
gene774	CAGL0D02464g	2.2533	8.15067e-68	yes	up
gene5291	CAGL0M11242g	1.62785	1.45843e-67	yes	up
gene3662	CAGL0K01529g	2.2382	3.75116e-67	yes	up
gene1577	CAGL0F07557g	1.66974	5.82783e-67	yes	up
gene3075	CAGL0J00297g	1.68572	1.09757e-66	yes	up
gene2150	CAGL0H01221g	2.44031	6.76168e-66	yes	up
gene2760	CAGL0I04268g	1.80213	2.22836e-64	yes	up
gene1262	CAGL0F00319g	3.22864	4.67324e-64	yes	up
gene3956	CAGL0K08030g	1.60851	8.44394e-63	yes	up
gene1116	CAGL0E03542g	1.72516	2.31654e-62	yes	up
gene3811	CAGL0K04807g	1.60561	6.64771e-61	yes	up
gene3486	CAGL0J09394g	1.92574	8.39637e-61	yes	up
gene1871	CAGL0G05049g	1.98994	1.51035e-60	yes	up
gene185	CAGL0A04279g	1.60891	2.75059e-60	yes	up
gene279	CAGL0B01727g	1.6106	5.59309e-60	yes	up
gene3841	CAGL0K05467g	1.70987	1.27124e-59	yes	up
gene5281	CAGL0M11066g	2.93875	1.68567e-59	yes	up
gene1587	CAGL0F07777g	1.92001	5.05095e-57	yes	up
gene404	CAGL0B04455g	1.79407	7.01126e-57	yes	up
gene1540	CAGL0F06721g	1.63305	1.55751e-56	yes	up
gene1092	CAGL0E02959g	2.4556	3.54438e-56	yes	up
gene5043	CAGL0M05753g	2.07079	1.70271e-55	yes	up
gene5127	CAGL0M07568g	2.11292	1.03499e-54	yes	up
gene2022	CAGL0G08316g	1.81894	7.58158e-53	yes	up
gene4195	CAGL0L00539g	1.59321	2.81945e-52	yes	up
gene2348	CAGL0H05555g	2.23929	3.83092e-52	yes	up
gene379	CAGL0B03905g	1.78597	1.13779e-51	yes	up
gene3562	CAGL0J11088g	1.66582	4.98282e-51	yes	up
gene964	CAGL0D06622g	1.65596	1.56586e-50	yes	up
gene2907	CAGL0I07381g	1.92379	1.97919e-48	yes	up
gene4510	CAGL0L07370g	1.71625	7.55889e-48	yes	up
gene1354	CAGL0F02497g	1.86148	1.40934e-47	yes	up
gene3414	CAGL0J07788g	2.27714	1.6375e-47	yes	up
gene2676	CAGL0I02376g	2.73679	1.79914e-46	yes	up
gene2151	CAGL0H01243g	1.72547	2.86806e-46	yes	up
gene1145	CAGL0E04224g	1.78269	1.11834e-45	yes	up
gene1392	CAGL0F03311g	1.70913	1.21892e-44	yes	up
gene1465	CAGL0F05049g	3.18647	2.92563e-44	yes	up
gene1534	CAGL0F06611g	1.62202	3.26151e-44	yes	up
gene2474	CAGL0H08349g	1.70661	3.31256e-44	yes	up
gene1757	CAGL0G02497g	1.76303	7.79794e-44	yes	up
gene4552	CAGL0L08228g	1.82751	8.69382e-44	yes	up
gene1112	CAGL0E03454g	1.93799	6.20062e-43	yes	up
gene1412	CAGL0F03795g	1.70601	1.51347e-42	yes	up
gene4286	CAGL0L02541g	2.67075	1.88563e-42	yes	up
gene322	CAGL0B02651g	1.75261	3.68501e-41	yes	up
gene824	CAGL0D03564g	1.89941	3.83249e-41	yes	up
gene2609	CAGL0I00880g	1.94624	5.78163e-40	yes	up
gene4721	CAGL0L12012g	1.63754	6.49217e-40	yes	up
gene4673	CAGL0L10956g	2.5236	2.01811e-39	yes	up
gene5287	CAGL0M11176g	1.74224	2.05669e-39	yes	up
gene1168	CAGL0E04708g	1.75485	2.95942e-39	yes	up
gene106	CAGL0A02596g	1.83316	6.50786e-39	yes	up
gene2391	CAGL0H06523g	1.62494	1.09221e-38	yes	up
gene1886	CAGL0G05357g	2.13368	1.65282e-38	yes	up
gene4112	CAGL0K11506g	1.68071	2.12327e-38	yes	up
gene531	CAGL0C02607g	1.58578	8.48675e-38	yes	up
gene4620	CAGL0L09735g	1.58854	9.85523e-38	yes	up
gene2598	CAGL0I00638g	2.31967	1.38573e-37	yes	up
gene4189	CAGL0L00407g	1.59957	3.14034e-37	yes	up
gene283	CAGL0B01837g	1.61473	3.70935e-37	yes	up
gene1153	CAGL0E04400g	1.62734	3.75054e-37	yes	up
gene4770	CAGL0L13090g	1.9753	3.88764e-37	yes	up
gene770	CAGL0D02376g	1.58709	9.44674e-37	yes	up
gene1782	CAGL0G03025g	2.21586	5.19012e-36	yes	up
gene2749	CAGL0I04048g	1.82265	8.77482e-36	yes	up
gene1240	CAGL0E06314g	1.98024	8.99472e-36	yes	up
gene718	CAGL0D01265g	2.20556	1.4277e-35	yes	up
gene1962	CAGL0G07040g	1.71611	1.72222e-35	yes	up
gene1951	CAGL0G06798g	2.21304	2.38978e-35	yes	up
gene2166	CAGL0H01573g	3.19778	3.55968e-35	yes	up
gene4413	CAGL0L05258g	1.95766	9.68037e-35	yes	up
gene1867	CAGL0G04961g	2.46168	1.22776e-34	yes	up
gene3533	CAGL0J10428g	1.59615	1.57737e-34	yes	up
gene1837	CAGL0G04279g	2.64368	4.54719e-34	yes	up
gene984	CAGL0E00583g	2.0488	8.90539e-34	yes	up
gene3899	CAGL0K06765g	2.06379	1.60541e-33	yes	up
gene3891	CAGL0K06589g	1.72709	5.5499e-33	yes	up
gene1397	CAGL0F03443g	1.65135	8.61773e-33	yes	up
gene402	CAGL0B04411g	2.20556	8.29337e-32	yes	up
gene3620	CAGL0K00605g	2.14618	1.27052e-31	yes	up
gene4343	CAGL0L03762g	2.18878	1.34334e-29	yes	up
gene152	CAGL0A03564g	1.77222	1.76705e-29	yes	up
gene2757	CAGL0I04202g	1.80385	3.11994e-29	yes	up
gene5039	CAGL0M05665g	2.29972	2.86854e-28	yes	up
gene687	CAGL0D00572g	1.80633	3.94709e-27	yes	up
gene3961	CAGL0K08140g	1.62987	6.02397e-27	yes	up
gene4157	CAGL0K12496g	1.88314	6.25192e-27	yes	up
gene610	CAGL0C04367g	2.02615	1.43954e-25	yes	up
gene3739	CAGL0K03223g	2.08673	3.03178e-25	yes	up
gene149	CAGL0A03498g	2.68165	3.99894e-25	yes	up
gene1160	CAGL0E04548g	2.77919	1.33736e-24	yes	up
gene1464	CAGL0F05027g	3.15182	1.50276e-24	yes	up
gene445	CAGL0C00495g	1.58866	9.23691e-24	yes	up
gene5386	CAGL0M13365g	2.14815	3.49478e-23	yes	up
gene2233	CAGL0H03047g	2.6747	4.42322e-23	yes	up
gene1404	CAGL0F03619g	1.69813	1.56309e-22	yes	up
gene816	CAGL0D03388g	1.59044	1.82985e-22	yes	up
gene4978	CAGL0M04345g	3.25511	6.74043e-22	yes	up
gene5219	CAGL0M09636g	1.66182	1.19158e-21	yes	up
gene4997	CAGL0M04763g	2.00513	1.41176e-21	yes	up
gene4192	CAGL0L00473g	1.76081	2.34139e-21	yes	up
gene563	CAGL0C03311g	2.2338	6.25706e-19	yes	up
gene2250	CAGL0H03421g	2.27755	1.03796e-18	yes	up
gene2608	CAGL0I00858g	2.02996	6.05597e-18	yes	up
gene1572	CAGL0F07447g	2.79568	1.48417e-17	yes	up
gene3465	CAGL0J08932g	1.62165	2.52656e-17	yes	up
gene2753	CAGL0I04125g	1.97298	3.91489e-17	yes	up
gene2906	CAGL0I07359g	3.39856	4.2734e-17	yes	up
gene1225	CAGL0E05984g	1.73502	4.63028e-16	yes	up
gene3982	CAGL0K08602g	2.3272	2.24048e-15	yes	up
gene2000	CAGL0G07865g	1.59121	2.69473e-14	yes	up
gene1868	CAGL0G04983g	1.61566	7.45215e-14	yes	up
gene1361	CAGL0F02651g	1.88469	3.28111e-13	yes	up
gene3165	CAGL0J02310g	1.60388	6.3379e-13	yes	up
gene4974	CAGL0M04257g	1.84162	7.54272e-13	yes	up
gene1796	CAGL0G03333g	2.01649	1.48595e-12	yes	up
gene2999	CAGL0I09372g	1.84007	3.71865e-12	yes	up
gene3584	CAGL0J11572g	1.86607	7.24686e-12	yes	up
gene3997	CAGL0K08932g	1.96945	1.79838e-11	yes	up
gene4246	CAGL0L01683g	2.94136	1.81342e-11	yes	up
gene2001	CAGL0G07881g	2.40267	1.83991e-10	yes	up
gene3682	SCR1	1.8578	5.00341e-10	yes	up
gene4645	CAGL0L10340g	1.71322	6.15391e-09	yes	up
gene1381	CAGL0F03091g	1.59787	7.2492e-09	yes	up
gene5136	CAGL0M07766g	2.00981	8.77398e-08	yes	up
gene5067	CAGL0M06281g	2.22864	4.8662e-07	yes	up
gene1263	CAGL0F00341g	1.9518	6.70814e-07	yes	up
gene378	CAGL0B03899g	2.96561	1.49937e-06	yes	up
gene3160	CAGL0J02200g	1.67015	4.38614e-06	yes	up
gene1110	CAGL0E03421g	1.93318	5.56117e-06	yes	up
gene5249	CAGL0M10263g	1.70257	9.05994e-06	yes	up
gene5117	CAGL0M07359g	2.02219	1.05795e-05	yes	up
gene2558	CAGL0H10202g	1.67342	1.42151e-05	yes	up
gene3476	CAGL0J09174g	1.86607	1.46409e-05	yes	up
gene3716	CAGL0K02695g	1.8313	2.36058e-05	yes	up
gene4780	CAGL0L13299g	2.25285	4.57296e-05	yes	up
gene2722	CAGL0I03432g	1.67762	4.63455e-05	yes	up
gene1812	CAGL0G03685g	1.82425	0.00012313	yes	up
gene630	CAGL0C04829g	1.9518	0.000441319	yes	up
gene5330	CAGL0M12100g	1.8136	0.000654191	yes	up
gene2055	CAGL0G09108g	1.8136	0.000654191	yes	up

## Sheet: C3
Gene_id	Gene name	Log2FC	Pvalue	Significant	Regulate		Gene_id	Gene name	Log2FC(med2_pH2/med2_pH6)	Pvalue	Significant	Regulate
gene4030	CAGL0K09702g	3.42641	0	yes	up		gene691	CAGL0D00660g	2.73529	0	yes	up
gene878	CAGL0D04752g	2.72716	0	yes	up		gene3305	CAGL0J05434g	2.04963	0	yes	up
gene1609	CAGL0F08261g	3.74333	0	yes	up		gene3404	CAGL0J07568g	1.86366	0	yes	up
gene131	CAGL0A03102g	2.38832	0	yes	up		gene1757	CAGL0G02497g	3.5102	0	yes	up
gene4445	CAGL0L05962g	2.01527	0	yes	up		gene4276	CAGL0L02321g	1.68211	0	yes	up
gene4555	CAGL0L08294g	2.52825	0	yes	up		gene964	CAGL0D06622g	3.50152	0	yes	up
gene1264	CAGL0F00363g	2.99116	0	yes	up		gene551	CAGL0C03047g	2.17465	0	yes	up
gene472	CAGL0C01353g	2.58228	0	yes	up		gene488	CAGL0C01683g	2.43742	0	yes	up
gene1405	CAGL0F03641g	3.09411	0	yes	up		gene3980	CAGL0K08558g	1.83553	0	yes	up
gene3305	CAGL0J05434g	2.20443	0	yes	up		gene4555	CAGL0L08294g	2.41331	0	yes	up
gene3753	CAGL0K03509g	2.5436	0	yes	up		gene1578	CAGL0F07579g	2.43051	0	yes	up
gene1578	CAGL0F07579g	2.72174	0	yes	up		gene4432	CAGL0L05654g	2.19148	0	yes	up
gene2873	CAGL0I06644g	5.8612	0	yes	up		gene4175	CAGL0K12892g	3.07621	0	yes	up
gene2497	CAGL0H08844g	2.90036	0	yes	up		gene205	CAGL0A04741g	1.82319	0	yes	up
gene4128	CAGL0K11858g	1.97259	0	yes	up		gene2044	CAGL0G08844g	1.59959	0	yes	up
gene4798	CAGL0M00374g	2.26686	0	yes	up		gene2497	CAGL0H08844g	2.78124	0	yes	up
gene954	CAGL0D06402g	3.51971	0	yes	up		gene4926	CAGL0M03223g	2.59286	0	yes	up
gene5406	CAGL0M13805g	1.97809	0	yes	up		gene4128	CAGL0K11858g	1.62228	0	yes	up
gene374	CAGL0B03839g	5.65646	0	yes	up		gene3443	CAGL0J08415g	1.97602	0	yes	up
gene435	CAGL0C00275g	3.48505	0	yes	up		gene1189	CAGL0E05170g	1.74799	0	yes	up
gene3443	CAGL0J08415g	2.40219	0	yes	up		gene878	CAGL0D04752g	2.74392	0	yes	up
gene3404	CAGL0J07568g	1.58859	0	yes	up		gene1220	CAGL0E05874g	2.65205	0	yes	up
gene3980	CAGL0K08558g	2.06719	0	yes	up		gene374	CAGL0B03839g	3.44777	0	yes	up
gene1189	CAGL0E05170g	2.93721	0	yes	up		gene5406	CAGL0M13805g	3.78919	0	yes	up
gene2212	CAGL0H02585g	2.72628	0	yes	up		gene954	CAGL0D06402g	1.69064	0	yes	up
gene4926	CAGL0M03223g	2.78768	0	yes	up		gene4798	CAGL0M00374g	2.03994	0	yes	up
gene4276	CAGL0L02321g	3.48158	0	yes	up		gene2873	CAGL0I06644g	5.92346	0	yes	up
gene5417	CAGL0M14047g	2.59462	1.10143e-280	yes	up		gene472	CAGL0C01353g	2.24542	0	yes	up
gene2756	CAGL0I04180g	2.60468	2.09031e-280	yes	up		gene1523	CAGL0F06369g	3.31882	0	yes	up
gene3444	CAGL0J08437g	1.80348	2.36646e-277	yes	up		gene4445	CAGL0L05962g	2.3292	0	yes	up
gene205	CAGL0A04741g	2.05935	4.00269e-255	yes	up		gene1071	CAGL0E02475g	2.30798	0	yes	up
gene2780	CAGL0I04686g	1.73088	3.08254e-241	yes	up		gene2756	CAGL0I04180g	2.01029	4.47218e-308	yes	up
gene219	CAGL0B00418g	2.22752	7.29357e-238	yes	up		gene5417	CAGL0M14047g	2.05407	7.14967e-299	yes	up
gene4175	CAGL0K12892g	2.71617	1.86896e-202	yes	up		gene3811	CAGL0K04807g	2.46612	2.36243e-292	yes	up
gene1190	CAGL0E05192g	2.59352	4.34477e-200	yes	up		gene2780	CAGL0I04686g	1.68666	6.39686e-291	yes	up
gene117	CAGL0A02816g	3.30529	5.48187e-199	yes	up		gene2212	CAGL0H02585g	2.03575	7.31856e-291	yes	up
gene2044	CAGL0G08844g	1.67963	1.05902e-196	yes	up		gene1116	CAGL0E03542g	3.21938	6.01975e-281	yes	up
gene2668	CAGL0I02200g	1.99824	3.99717e-196	yes	up		gene2045	CAGL0G08866g	2.03804	1.6757e-271	yes	up
gene551	CAGL0C03047g	1.60372	2.49695e-195	yes	up		gene3753	CAGL0K03509g	1.9357	2.44342e-270	yes	up
gene3300	CAGL0J05324g	2.53814	1.33568e-193	yes	up		gene2064	CAGL0G09295g	2.73129	6.60958e-260	yes	up
gene1220	CAGL0E05874g	1.85833	6.56065e-191	yes	up		gene270	CAGL0B01551g	2.31055	9.03688e-259	yes	up
gene1071	CAGL0E02475g	1.67843	1.6619e-185	yes	up		gene667	CAGL0C05599g	2.40329	4.45804e-254	yes	up
gene4979	CAGL0M04367g	3.08676	4.45481e-174	yes	up		gene1068	CAGL0E02409g	2.9675	4.0782e-252	yes	up
gene588	CAGL0C03850g	2.05394	2.10587e-168	yes	up		gene1390	CAGL0F03267g	2.24054	1.15364e-244	yes	up
gene1068	CAGL0E02409g	1.61218	3.09505e-167	yes	up		gene1190	CAGL0E05192g	2.25098	1.97764e-243	yes	up
gene5069	CAGL0M06325g	2.00162	2.35754e-163	yes	up		gene131	CAGL0A03102g	2.1458	3.58447e-240	yes	up
gene5005	CAGL0M04939g	1.97949	1.3335e-158	yes	up		gene1112	CAGL0E03454g	2.87152	8.02463e-218	yes	up
gene5221	CAGL0M09669g	1.60137	4.84397e-155	yes	up		gene529	CAGL0C02563g	2.1255	6.60307e-217	yes	up
gene3760	CAGL0K03663g	2.22806	2.02397e-154	yes	up		gene219	CAGL0B00418g	1.92597	2.81449e-195	yes	up
gene4432	CAGL0L05654g	1.81152	1.83495e-147	yes	up		gene117	CAGL0A02816g	2.84628	3.81233e-190	yes	up
gene641	CAGL0C05049g	1.85124	2.38361e-146	yes	up		gene435	CAGL0C00275g	2.25019	3.69998e-189	yes	up
gene223	CAGL0B00506g	1.87051	7.0876e-145	yes	up		gene106	CAGL0A02596g	3.04334	3.12885e-188	yes	up
gene3874	CAGL0K06215g	2.68423	3.48531e-144	yes	up		gene5221	CAGL0M09669g	1.7947	9.57718e-187	yes	up
gene691	CAGL0D00660g	2.27085	1.36154e-136	yes	up		gene588	CAGL0C03850g	2.41211	1.4968e-183	yes	up
gene1523	CAGL0F06369g	2.38945	3.55281e-133	yes	up		gene3444	CAGL0J08437g	2.11468	3.87712e-175	yes	up
gene270	CAGL0B01551g	1.72965	3.14577e-129	yes	up		gene2945	CAGL0I08195g	2.27297	5.09347e-172	yes	up
gene4314	CAGL0L03135g	1.73456	7.8409e-116	yes	up		gene3874	CAGL0K06215g	1.78508	5.52311e-169	yes	up
gene488	CAGL0C01683g	1.83788	1.73726e-115	yes	up		gene1677	CAGL0G00726g	2.04277	2.20386e-166	yes	up
gene2945	CAGL0I08195g	1.79446	1.01582e-110	yes	up		gene3313	CAGL0J05610g	1.78109	6.34265e-164	yes	up
gene1305	CAGL0F01331g	2.44296	2.49065e-105	yes	up		gene4510	CAGL0L07370g	2.78859	9.90725e-164	yes	up
gene1139	CAGL0E04070g	1.91962	7.90633e-102	yes	up		gene5069	CAGL0M06325g	1.97568	2.10377e-163	yes	up
gene3313	CAGL0J05610g	1.8218	1.06621e-101	yes	up		gene641	CAGL0C05049g	1.71667	2.19673e-161	yes	up
gene3626	CAGL0K00737g	2.02395	1.0262e-99	yes	up		gene4314	CAGL0L03135g	2.0404	7.08991e-152	yes	up
gene1108	CAGL0E03355g	2.40125	2.53351e-96	yes	up		gene1392	CAGL0F03311g	2.21976	2.0618e-146	yes	up
gene2064	CAGL0G09295g	2.09785	3.0108e-95	yes	up		gene3533	CAGL0J10428g	2.29028	1.89055e-138	yes	up
gene1549	CAGL0F06919g	10.2065	1.13266e-93	yes	up		gene5085	CAGL0M06677g	3.84794	3.59456e-137	yes	up
gene4530	CAGL0L07832g	2.20639	2.00146e-91	yes	up		gene2692	CAGL0I02750g	2.36371	4.13028e-132	yes	up
gene980	CAGL0E00495g	2.44991	1.23416e-89	yes	up		gene4189	CAGL0L00407g	2.05812	5.17914e-130	yes	up
gene3898	CAGL0K06743g	1.61472	3.32082e-88	yes	up		gene3626	CAGL0K00737g	2.42449	2.01121e-129	yes	up
gene2692	CAGL0I02750g	2.2882	6.60446e-88	yes	up		gene2474	CAGL0H08349g	2.15534	7.43303e-129	yes	up
gene1059	CAGL0E02233g	1.74507	1.22186e-85	yes	up		gene2151	CAGL0H01243g	2.28194	1.25156e-126	yes	up
gene1390	CAGL0F03267g	1.59073	3.42585e-85	yes	up		gene152	CAGL0A03564g	2.80161	2.43945e-118	yes	up
gene2133	CAGL0H00825g	2.44204	7.56275e-84	yes	up		gene2668	CAGL0I02200g	1.62345	5.32545e-118	yes	up
gene1677	CAGL0G00726g	1.64368	2.03486e-83	yes	up		gene1305	CAGL0F01331g	2.28093	2.82418e-117	yes	up
gene529	CAGL0C02563g	2.02665	3.01958e-79	yes	up		gene223	CAGL0B00506g	1.94748	1.69153e-113	yes	up
gene2045	CAGL0G08866g	1.62382	4.06968e-77	yes	up		gene3898	CAGL0K06743g	1.66679	6.83892e-113	yes	up
gene1069	CAGL0E02431g	1.61034	1.85999e-76	yes	up		gene1577	CAGL0F07557g	2.28066	2.30217e-110	yes	up
gene5085	CAGL0M06677g	1.71158	1.45227e-69	yes	up		gene1405	CAGL0F03641g	1.59314	3.49685e-110	yes	up
gene1633	CAGL0F08789g	2.46293	4.59363e-69	yes	up		gene1069	CAGL0E02431g	1.80188	5.50847e-108	yes	up
gene667	CAGL0C05599g	1.58755	2.06038e-68	yes	up		gene3739	CAGL0K03223g	2.73998	8.23753e-108	yes	up
gene774	CAGL0D02464g	2.2533	8.15067e-68	yes	up		gene1354	CAGL0F02497g	2.25991	2.26248e-105	yes	up
gene1577	CAGL0F07557g	1.66974	5.82783e-67	yes	up		gene770	CAGL0D02376g	1.75415	4.05675e-104	yes	up
gene2150	CAGL0H01221g	2.44031	6.76168e-66	yes	up		gene4112	CAGL0K11506g	2.57165	1.02312e-103	yes	up
gene3956	CAGL0K08030g	1.60851	8.44394e-63	yes	up		gene4620	CAGL0L09735g	2.26352	1.25428e-101	yes	up
gene1116	CAGL0E03542g	1.72516	2.31654e-62	yes	up		gene4979	CAGL0M04367g	1.83038	2.67513e-101	yes	up
gene3811	CAGL0K04807g	1.60561	6.64771e-61	yes	up		gene1145	CAGL0E04224g	3.56294	1.19999e-97	yes	up
gene5281	CAGL0M11066g	2.93875	1.68567e-59	yes	up		gene4030	CAGL0K09702g	2.13864	1.97411e-97	yes	up
gene1587	CAGL0F07777g	1.92001	5.05095e-57	yes	up		gene1609	CAGL0F08261g	2.21399	3.9961e-95	yes	up
gene1092	CAGL0E02959g	2.4556	3.54438e-56	yes	up		gene5005	CAGL0M04939g	1.69064	4.62378e-95	yes	up
gene5043	CAGL0M05753g	2.07079	1.70271e-55	yes	up		gene4530	CAGL0L07832g	1.65337	1.03975e-92	yes	up
gene5127	CAGL0M07568g	2.11292	1.03499e-54	yes	up		gene1534	CAGL0F06611g	1.69457	8.10794e-90	yes	up
gene379	CAGL0B03905g	1.78597	1.13779e-51	yes	up		gene2150	CAGL0H01221g	2.22483	4.36076e-86	yes	up
gene964	CAGL0D06622g	1.65596	1.56586e-50	yes	up		gene774	CAGL0D02464g	2.02211	8.29522e-85	yes	up
gene4510	CAGL0L07370g	1.71625	7.55889e-48	yes	up		gene531	CAGL0C02607g	2.18668	1.05732e-82	yes	up
gene1354	CAGL0F02497g	1.86148	1.40934e-47	yes	up		gene2233	CAGL0H03047g	2.81004	2.37487e-81	yes	up
gene2151	CAGL0H01243g	1.72547	2.86806e-46	yes	up		gene3956	CAGL0K08030g	1.79995	7.6898e-81	yes	up
gene1145	CAGL0E04224g	1.78269	1.11834e-45	yes	up		gene1139	CAGL0E04070g	1.70959	2.85319e-78	yes	up
gene1392	CAGL0F03311g	1.70913	1.21892e-44	yes	up		gene3465	CAGL0J08932g	2.41762	8.20412e-78	yes	up
gene1465	CAGL0F05049g	3.18647	2.92563e-44	yes	up		gene980	CAGL0E00495g	1.96408	4.12398e-76	yes	up
gene1534	CAGL0F06611g	1.62202	3.26151e-44	yes	up		gene1264	CAGL0F00363g	1.84576	9.36751e-73	yes	up
gene2474	CAGL0H08349g	1.70661	3.31256e-44	yes	up		gene1092	CAGL0E02959g	1.63143	2.4445e-70	yes	up
gene1757	CAGL0G02497g	1.76303	7.79794e-44	yes	up		gene824	CAGL0D03564g	1.90551	1.03717e-67	yes	up
gene1112	CAGL0E03454g	1.93799	6.20062e-43	yes	up		gene149	CAGL0A03498g	3.74201	1.12169e-67	yes	up
gene824	CAGL0D03564g	1.89941	3.83249e-41	yes	up		gene379	CAGL0B03905g	1.84464	4.42236e-66	yes	up
gene4673	CAGL0L10956g	2.5236	2.01811e-39	yes	up		gene5043	CAGL0M05753g	1.70167	1.29491e-65	yes	up
gene1168	CAGL0E04708g	1.75485	2.95942e-39	yes	up		gene2133	CAGL0H00825g	1.80769	4.29834e-62	yes	up
gene106	CAGL0A02596g	1.83316	6.50786e-39	yes	up		gene5330	CAGL0M12100g	2.17976	2.43856e-60	yes	up
gene4112	CAGL0K11506g	1.68071	2.12327e-38	yes	up		gene1108	CAGL0E03355g	1.73757	9.23165e-57	yes	up
gene531	CAGL0C02607g	1.58578	8.48675e-38	yes	up		gene4157	CAGL0K12496g	2.93045	1.91861e-56	yes	up
gene4620	CAGL0L09735g	1.58854	9.85523e-38	yes	up		gene4673	CAGL0L10956g	2.24714	4.74283e-56	yes	up
gene2598	CAGL0I00638g	2.31967	1.38573e-37	yes	up		gene1059	CAGL0E02233g	1.9538	1.49582e-54	yes	up
gene4189	CAGL0L00407g	1.59957	3.14034e-37	yes	up		gene2166	CAGL0H01573g	2.52723	1.40899e-53	yes	up
gene770	CAGL0D02376g	1.58709	9.44674e-37	yes	up		gene2757	CAGL0I04202g	2.18742	3.01745e-53	yes	up
gene2166	CAGL0H01573g	3.19778	3.55968e-35	yes	up		gene1168	CAGL0E04708g	1.68467	8.43493e-53	yes	up
gene3533	CAGL0J10428g	1.59615	1.57737e-34	yes	up		gene3300	CAGL0J05324g	1.661	5.04005e-52	yes	up
gene1397	CAGL0F03443g	1.65135	8.61773e-33	yes	up		gene3584	CAGL0J11572g	2.75599	2.3676e-48	yes	up
gene402	CAGL0B04411g	2.20556	8.29337e-32	yes	up		gene1633	CAGL0F08789g	1.77433	4.75375e-47	yes	up
gene152	CAGL0A03564g	1.77222	1.76705e-29	yes	up		gene1549	CAGL0F06919g	8.63689	1.12264e-41	yes	up
gene2757	CAGL0I04202g	1.80385	3.11994e-29	yes	up		gene2598	CAGL0I00638g	2.05013	2.67842e-40	yes	up
gene3961	CAGL0K08140g	1.62987	6.02397e-27	yes	up		gene5281	CAGL0M11066g	2.24299	2.45811e-39	yes	up
gene4157	CAGL0K12496g	1.88314	6.25192e-27	yes	up		gene1397	CAGL0F03443g	2.55737	3.29868e-39	yes	up
gene3739	CAGL0K03223g	2.08673	3.03178e-25	yes	up		gene3760	CAGL0K03663g	1.90428	6.93843e-38	yes	up
gene149	CAGL0A03498g	2.68165	3.99894e-25	yes	up		gene1465	CAGL0F05049g	2.17566	2.24196e-37	yes	up
gene445	CAGL0C00495g	1.58866	9.23691e-24	yes	up		gene1587	CAGL0F07777g	1.90768	2.23419e-32	yes	up
gene5386	CAGL0M13365g	2.14815	3.49478e-23	yes	up		gene5386	CAGL0M13365g	1.81078	9.20445e-28	yes	up
gene2233	CAGL0H03047g	2.6747	4.42322e-23	yes	up		gene4645	CAGL0L10340g	2.48271	1.56621e-27	yes	up
gene4978	CAGL0M04345g	3.25511	6.74043e-22	yes	up		gene4978	CAGL0M04345g	3.56268	1.76465e-27	yes	up
gene5219	CAGL0M09636g	1.66182	1.19158e-21	yes	up		gene2250	CAGL0H03421g	2.15283	2.00475e-27	yes	up
gene4192	CAGL0L00473g	1.76081	2.34139e-21	yes	up		gene5127	CAGL0M07568g	1.99452	7.25405e-27	yes	up
gene563	CAGL0C03311g	2.2338	6.25706e-19	yes	up		gene4192	CAGL0L00473g	2.37206	1.8735e-26	yes	up
gene2250	CAGL0H03421g	2.27755	1.03796e-18	yes	up		gene3961	CAGL0K08140g	1.63637	9.38437e-24	yes	up
gene1572	CAGL0F07447g	2.79568	1.48417e-17	yes	up		gene445	CAGL0C00495g	1.64562	2.65378e-23	yes	up
gene3465	CAGL0J08932g	1.62165	2.52656e-17	yes	up		gene1572	CAGL0F07447g	3.70284	5.99351e-23	yes	up
gene4974	CAGL0M04257g	1.84162	7.54272e-13	yes	up		gene402	CAGL0B04411g	2.00074	2.47701e-22	yes	up
gene3584	CAGL0J11572g	1.86607	7.24686e-12	yes	up		gene563	CAGL0C03311g	2.02211	2.23267e-19	yes	up
gene4246	CAGL0L01683g	2.94136	1.81342e-11	yes	up		gene4974	CAGL0M04257g	1.67434	6.61514e-16	yes	up
gene4645	CAGL0L10340g	1.71322	6.15391e-09	yes	up		gene2722	CAGL0I03432g	2.09116	2.93969e-13	yes	up
gene1263	CAGL0F00341g	1.9518	6.70814e-07	yes	up		gene5219	CAGL0M09636g	1.66128	1.09284e-12	yes	up
gene1110	CAGL0E03421g	1.93318	5.56117e-06	yes	up		gene1263	CAGL0F00341g	2.55914	7.48849e-12	yes	up
gene4780	CAGL0L13299g	2.25285	4.57296e-05	yes	up		gene1110	CAGL0E03421g	1.78265	3.13457e-06	yes	up
gene2722	CAGL0I03432g	1.67762	4.63455e-05	yes	up		gene4246	CAGL0L01683g	1.7888	1.30347e-05	yes	up
gene630	CAGL0C04829g	1.9518	0.000441319	yes	up		gene630	CAGL0C04829g	2.06393	3.49454e-05	yes	up
gene5330	CAGL0M12100g	1.8136	0.000654191	yes	up		gene4780	CAGL0L13299g	1.94064	5.29041e-05	yes	up
