# Supplementary material for: Candida glabrata Yap6 Recruits Med2 To Alter Glycerophospholipid Composition and Develop Acid pH Stress Resistance
Source: Appl Environ Microbiol. 2020 Nov 24;86(24):e01915-20. doi: 10.1128/AEM.01915-20 (PMC7688241; doi:10.1128/AEM.01915-20)
Supplement: Supplemental file 3 [file AEM.01915-20-sd003.xlsx]

## Sheet: Brife description
Files
C1	Compared the mRNA level of the wild-type srain at pH 2.0 with that of the wild-type srain at pH 5.5, the downregulated genes were listed in file C1.
C2	Compared the mRNA level of mutant CgMed2Δ at pH 2.0 with that of mutant CgMed2Δ at pH 5.5, the downregulated genes were listed in file C2.
C3	The commonly downregulated genes between C1 and C2

## Sheet: C1
Gene_id	Gene name	Log2FC	Pvalue	Significant	Regulate
gene3803	CAGL0K04609g	-5.41658	0	yes	down
gene4830	CAGL0M01078g	-2.36414	0	yes	down
gene1821	CAGL0G03905g	-4.22879	0	yes	down
gene273	CAGL0B01595g	-3.13976	0	yes	down
gene1301	CAGL0F01243g	-1.8806	0	yes	down
gene2278	CAGL0H04037g	-2.22949	0	yes	down
gene3051	CAGL0I10626g	-1.74567	0	yes	down
gene3921	CAGL0K07205g	-2.07948	0	yes	down
gene246	CAGL0B01012g	-3.52282	0	yes	down
gene750	CAGL0D01980g	-1.74134	0	yes	down
gene2436	CAGL0H07469g	-4.39326	0	yes	down
gene1443	CAGL0F04565g	-1.80061	0	yes	down
gene3062	CAGL0I10879g	-1.97196	0	yes	down
gene4081	CAGL0K10846g	-2.79027	0	yes	down
gene4042	CAGL0K09944g	-1.86152	0	yes	down
gene5168	CAGL0M08514g	-2.12496	0	yes	down
gene2904	CAGL0I07315g	-2.5566	0	yes	down
gene3850	CAGL0K05665g	-1.81472	0	yes	down
gene2242	CAGL0H03245g	-2.99541	0	yes	down
gene193	CAGL0A04455g	-2.07647	0	yes	down
gene783	CAGL0D02662g	-4.47526	0	yes	down
gene4648	CAGL0L10406g	-2.64008	0	yes	down
gene3563	CAGL0J11110g	-2.31723	0	yes	down
gene2716	CAGL0I03300g	-2.45854	0	yes	down
gene2209	CAGL0H02519g	-1.83693	0	yes	down
gene1934	CAGL0G06402g	-2.16625	0	yes	down
gene782	CAGL0D02640g	-4.47597	0	yes	down
gene4296	CAGL0L02761g	-2.35611	0	yes	down
gene5164	CAGL0M08426g	-2.56192	0	yes	down
gene4478	CAGL0L06666g	-4.41177	0	yes	down
gene4561	CAGL0L08426g	-4.64024	0	yes	down
gene4654	CAGL0L10538g	-2.12074	0	yes	down
gene1873	CAGL0G05093g	-1.9677	0	yes	down
gene1343	CAGL0F02233g	-2.30508	0	yes	down
gene3198	CAGL0J03080g	-2.93641	0	yes	down
gene5207	CAGL0M09383g	-1.74972	0	yes	down
gene4037	CAGL0K09834g	-1.80839	0	yes	down
gene841	CAGL0D03938g	-1.8177	0	yes	down
gene1769	CAGL0G02739g	-2.97092	0	yes	down
gene1078	CAGL0E02651g	-2.07778	0	yes	down
gene2525	CAGL0H09460g	-1.84215	0	yes	down
gene3962	CAGL0K08162g	-2.08693	0	yes	down
gene4009	CAGL0K09218g	-2.0319	0	yes	down
gene2825	CAGL0I05632g	-1.69628	0	yes	down
gene3230	CAGL0J03762g	-1.94095	0	yes	down
gene4200	CAGL0L00649g	-2.0375	0	yes	down
gene705	CAGL0D00990g	-3.91972	0	yes	down
gene1449	CAGL0F04697g	-1.823	0	yes	down
gene5378	CAGL0M13189g	-1.77541	0	yes	down
gene1829	CAGL0G04081g	-2.3868	0	yes	down
gene3736	CAGL0K03157g	-1.98894	0	yes	down
gene44	CAGL0A01177g	-1.80539	0	yes	down
gene1968	CAGL0G07183g1	-1.96424	0	yes	down
gene1755	CAGL0G02453g	-3.08558	0	yes	down
gene1210	CAGL0E05632g	-2.61218	0	yes	down
gene90	CAGL0A02255g	-4.42044	0	yes	down
gene46	CAGL0A01199g	-1.73808	0	yes	down
gene1041	CAGL0E01837g	-2.04887	0	yes	down
gene2796	CAGL0I05016g	-2.01723	0	yes	down
gene2950	CAGL0I08305g	-3.10315	0	yes	down
gene1259	CAGL0F00253g	-1.9705	0	yes	down
gene1579	CAGL0F07601g	-1.80199	0	yes	down
gene314	CAGL0B02475g	-4.33856	0	yes	down
gene5302	CAGL0M11484g	-1.67675	0	yes	down
gene2272	CAGL0H03905g	-1.95747	0	yes	down
gene3551	CAGL0J10846g	-2.30835	0	yes	down
gene3091	CAGL0J00649g	-2.48494	0	yes	down
gene4604	CAGL0L09383g	-2.08204	0	yes	down
gene408	CAGL0B04543g	-3.36878	0	yes	down
gene2081	CAGL0G09691g	-1.64391	0	yes	down
gene1050	CAGL0E02035g	-2.11455	0	yes	down
gene1762	CAGL0G02585g	-2.08424	0	yes	down
gene2938	CAGL0I08019g	-3.16293	0	yes	down
gene470	CAGL0C01325g	-3.3017	0	yes	down
gene2987	CAGL0I09108g	-1.97626	0	yes	down
gene4669	CAGL0L10868g	-2.52679	0	yes	down
gene89	CAGL0A02233g	-2.13138	0	yes	down
gene1908	CAGL0G05830g	-2.47218	0	yes	down
gene3351	CAGL0J06402g	-2.9119	0	yes	down
gene2555	CAGL0H10142g	-2.65515	0	yes	down
gene383	CAGL0B03993g	-2.81358	0	yes	down
gene4205	CAGL0L00759g	-3.00982	0	yes	down
gene3751	CAGL0K03465g	-2.40816	0	yes	down
gene241	CAGL0B00902g	-3.05936	0	yes	down
gene3052	CAGL0I10648g	-1.86263	0	yes	down
gene2739	CAGL0I03806g	-4.79643	0	yes	down
gene1948	CAGL0G06732g	-2.59856	0	yes	down
gene3479	CAGL0J09240g	-2.67667	0	yes	down
gene4453	CAGL0L06138g	-3.56112	0	yes	down
gene9	CAGL0A00363g	-3.19688	0	yes	down
gene562	CAGL0C03289g	-3.52499	0	yes	down
gene466	CAGL0C01243g	-3.45306	0	yes	down
gene5322	CAGL0M11902g	-1.83556	0	yes	down
gene3900	CAGL0K06787g	-1.58975	0	yes	down
gene1857	CAGL0G04741g	-2.46257	0	yes	down
gene2521	CAGL0H09372g	-2.32858	0	yes	down
gene1150	CAGL0E04334g	-1.65101	0	yes	down
gene1182	CAGL0E05016g	-1.70943	0	yes	down
gene2008	CAGL0G08019g	-3.42951	0	yes	down
gene88	CAGL0A02211g	-2.38657	0	yes	down
gene1614	CAGL0F08371g	-3.04268	0	yes	down
gene1547	CAGL0F06875g	-2.31689	0	yes	down
gene1351	CAGL0F02431g	-3.04424	0	yes	down
gene4220	CAGL0L01089g	-3.31915	0	yes	down
gene53	CAGL0A01430g	-1.75212	0	yes	down
gene3963	CAGL0K08184g	-4.39339	0	yes	down
gene640	CAGL0C05027g	-2.04798	0	yes	down
gene213	CAGL0B00286g	-1.93905	0	yes	down
gene3572	CAGL0J11308g	-1.87979	0	yes	down
gene4965	CAGL0M04059g	-3.12864	0	yes	down
gene1553	CAGL0F07007g	-2.53463	0	yes	down
gene2627	CAGL0I01276g	-1.64614	0	yes	down
gene105	CAGL0A02574g	-1.64132	0	yes	down
gene4088	CAGL0K10978g	-2.2188	0	yes	down
gene3788	CAGL0K04279g	-4.22869	0	yes	down
gene4082	CAGL0K10868g	-3.97447	0	yes	down
gene2738	CAGL0I03784g	-3.29172	0	yes	down
gene1120	CAGL0E03630g	-3.32892	0	yes	down
gene160	CAGL0A03740g	-1.81182	0	yes	down
gene91	CAGL0A02277g	-3.27692	0	yes	down
gene1916	CAGL0G06006g	-2.48827	0	yes	down
gene4117	CAGL0K11616g	-1.79932	0	yes	down
gene2782	CAGL0I04708g	-1.87163	0	yes	down
gene2229	CAGL0H02959g	-3.69268	0	yes	down
gene1699	CAGL0G01210g	-2.11705	0	yes	down
gene2982	CAGL0I09009g	-2.92798	0	yes	down
gene4646	CAGL0L10362g	-2.03292	0	yes	down
gene3673	CAGL0K01771g	-2.68004	0	yes	down
gene1820	CAGL0G03883g	-2.68556	0	yes	down
gene2995	CAGL0I09284g	-1.71436	0	yes	down
gene4265	CAGL0L02079g	-2.95197	0	yes	down
gene4072	CAGL0K10626g	-1.99934	0	yes	down
gene518	CAGL0C02321g	-2.05628	0	yes	down
gene4080	CAGL0K10824g	-2.64242	0	yes	down
gene3343	CAGL0J06248g	-2.55337	0	yes	down
gene2802	CAGL0I05126g	-1.74295	0	yes	down
gene5054	CAGL0M05995g	-2.12232	0	yes	down
gene2769	CAGL0I04444g	-1.66332	0	yes	down
gene3405	CAGL0J07590g	-2.6267	0	yes	down
gene3552	CAGL0J10868g	-2.16583	0	yes	down
gene4806	CAGL0M00550g	-2.76353	0	yes	down
gene1701	CAGL0G01254g	-1.78548	0	yes	down
gene4320	CAGL0L03267g	-2.74142	0	yes	down
gene3292	CAGL0J05104g	-3.71802	0	yes	down
gene3087	CAGL0J00561g	-2.25684	0	yes	down
gene3174	CAGL0J02508g	-1.59667	1.00131e-301	yes	down
gene1161	CAGL0E04554g	-1.71583	1.72269e-298	yes	down
gene3701	CAGL0K02365g	-1.5941	9.8263e-294	yes	down
gene2240	CAGL0H03201g	-2.20721	1.44129e-280	yes	down
gene665	CAGL0C05555g	-2.04802	1.52656e-268	yes	down
gene1341	CAGL0F02167g	-2.93694	9.52334e-267	yes	down
gene4980	CAGL0M04389g	-2.00698	8.15537e-261	yes	down
gene2148	CAGL0H01177g	-2.3717	1.25452e-260	yes	down
gene1441	CAGL0F04521g	-2.53095	2.72194e-253	yes	down
gene335	CAGL0B02904g	-2.01902	4.36681e-247	yes	down
gene2711	CAGL0I03190g	-2.24286	1.26047e-243	yes	down
gene5070	CAGL0M06347g	-1.60531	3.62353e-243	yes	down
gene3244	CAGL0J04048g	-2.54615	1.32274e-232	yes	down
gene2727	CAGL0I03542g	-1.95208	2.93824e-228	yes	down
gene5122	CAGL0M07469g	-1.68949	8.32369e-219	yes	down
gene2496	CAGL0H08822g	-1.71135	8.52114e-219	yes	down
gene2290	CAGL0H04301g	-1.83718	4.78622e-217	yes	down
gene3248	CAGL0J04136g	-1.8817	8.61318e-215	yes	down
gene1104	CAGL0E03267g	-1.79326	5.17222e-214	yes	down
gene474	CAGL0C01397g	-2.45023	1.38221e-208	yes	down
gene1761	CAGL0G02563g	-2.92571	4.11001e-207	yes	down
gene2170	CAGL0H01639g	-2.12946	2.91883e-196	yes	down
gene2921	CAGL0I07689g	-1.67566	8.60156e-196	yes	down
gene4596	CAGL0L09207g	-1.81328	1.16338e-193	yes	down
gene4167	CAGL0K12716g	-2.94749	1.34192e-188	yes	down
gene1017	CAGL0E01309g	-1.60693	6.94361e-186	yes	down
gene2102	CAGL0G10153g	-2.0869	1.8812e-183	yes	down
gene668	CAGL0D00154g	-4.28244	6.66951e-179	yes	down
gene1750	CAGL0G02321g	-1.8315	3.46825e-178	yes	down
gene3382	CAGL0J07084g	-1.62208	7.05184e-173	yes	down
gene43	CAGL0A01155g	-2.41901	1.46784e-166	yes	down
gene491	CAGL0C01749g	-2.51891	1.32729e-161	yes	down
gene2633	CAGL0I01408g	-3.30833	3.58192e-158	yes	down
gene4744	CAGL0L12518g	-3.82254	2.31469e-157	yes	down
gene4639	CAGL0L10186g	-1.64468	4.47802e-155	yes	down
gene1060	CAGL0E02255g	-1.77465	7.75055e-151	yes	down
gene4911	CAGL0M02893g	-1.61603	1.34453e-147	yes	down
gene1288	CAGL0F00935g	-2.17123	3.77168e-147	yes	down
gene2430	CAGL0H07337g	-2.66734	1.21946e-141	yes	down
gene840	CAGL0D03916g	-1.80745	2.58699e-136	yes	down
gene2833	CAGL0I05808g	-2.30849	5.91148e-133	yes	down
gene3347	CAGL0J06336g	-1.756	1.1916e-128	yes	down
gene559	CAGL0C03223g	-1.83745	1.99651e-118	yes	down
gene3804	CAGL0K04631g	-1.90572	1.73257e-117	yes	down
gene4637	CAGL0L10142g	-2.06524	2.04249e-117	yes	down
gene3938	CAGL0K07634g	-2.05632	5.47711e-117	yes	down
gene1607	CAGL0F08217g	-2.1278	1.44209e-113	yes	down
gene4764	CAGL0L12958g	-1.69034	1.32004e-112	yes	down
gene2824	CAGL0I05610g	-1.62922	1.42201e-108	yes	down
gene3081	CAGL0J00429g	-2.30641	1.63584e-108	yes	down
gene2570	CAGL0H10450g	-4.5412	3.83648e-108	yes	down
gene5243	CAGL0M10153g	-3.24417	2.12872e-107	yes	down
gene898	CAGL0D05192g	-2.51149	3.10903e-107	yes	down
gene4289	CAGL0L02607g	-1.75469	1.45338e-104	yes	down
gene4411	CAGL0L05192g	-2.99324	3.98333e-103	yes	down
gene177	CAGL0A04103g	-1.66621	2.16219e-100	yes	down
gene338	CAGL0B02970g	-1.60183	1.63908e-99	yes	down
gene4533	CAGL0L07898g	-1.6587	6.64876e-97	yes	down
gene3274	CAGL0J04708g	-1.60445	3.9764e-95	yes	down
gene78	CAGL0A02002g	-2.69793	5.59446e-92	yes	down
gene337	CAGL0B02948g	-2.47562	2.05872e-91	yes	down
gene1898	CAGL0G05610g	-1.59737	3.51338e-83	yes	down
gene209	tRNA-Leu (CAA)	-1.7189	5.16485e-82	yes	down
gene1819	CAGL0G03861g	-1.88586	1.54605e-74	yes	down
gene151	CAGL0A03542g	-1.71518	4.71259e-71	yes	down
gene2855	CAGL0I06270g	-2.10094	1.02313e-70	yes	down
gene233	CAGL0B00726g	-3.96482	6.67909e-65	yes	down
gene5199	CAGL0M09207g	-2.89822	2.45172e-64	yes	down
gene2245	CAGL0H03311g	-1.83223	1.90917e-63	yes	down
gene4812	CAGL0M00682g	-1.89023	2.42226e-57	yes	down
gene1900	CAGL0G05654g	-1.7441	5.57516e-56	yes	down
gene1360	CAGL0F02607g	-4.29884	2.09658e-54	yes	down
gene3851	CAGL0K05687g	-1.76947	2.00983e-53	yes	down
gene4904	CAGL0M02717g	-2.15032	3.03123e-50	yes	down
gene5361	CAGL0M12815g	-2.45698	3.31413e-50	yes	down
gene163	CAGL0A03806g	-3.21608	5.28228e-49	yes	down
gene2442	CAGL0H07601g	-2.20877	3.14925e-47	yes	down
gene5004	CAGL0M04917g	-2.21646	7.25064e-41	yes	down
gene4600	CAGL0L09295g	-2.01088	4.05817e-39	yes	down
gene1918	CAGL0G06050g	-3.57355	3.98458e-37	yes	down
gene560	CAGL0C03245g	-1.78631	5.25162e-36	yes	down
gene162	CAGL0A03784g	-1.67563	2.74678e-31	yes	down
gene1173	CAGL0E04818g	-2.19504	1.95386e-30	yes	down
gene2171	CAGL0H01661g	-1.94643	1.32445e-29	yes	down
gene1667	CAGL0G00462g	-1.85202	6.80152e-28	yes	down
gene221	CAGL0B00462g	-2.88882	2.93607e-27	yes	down
gene2180	CAGL0H01859g	-1.61571	6.08671e-26	yes	down
gene8	CAGL0A00341g	-2.1945	1.9445e-25	yes	down
gene4346	CAGL0L03828g	-1.63689	5.44698e-25	yes	down
gene2283	CAGL0H04147g	-1.69398	7.09217e-22	yes	down
gene1426	CAGL0F04191g	-3.72136	2.36762e-19	yes	down
gene4743	CAGL0L12496g	-3.94129	5.62637e-18	yes	down
gene3608	CAGL0K00341g	-1.65242	9.54709e-18	yes	down
gene2207	CAGL0H02491g	-2.22817	4.79082e-16	yes	down
gene3136	CAGL0J01699g	-1.76232	1.94227e-15	yes	down
gene1336	CAGL0F02057g	-2.54219	3.60851e-14	yes	down
gene3152	CAGL0J02024g	-3.26321	5.24155e-14	yes	down
gene4118	CAGL0K11638g	-1.69871	2.52673e-13	yes	down
gene2211	CAGL0H02563g	-5.58514	3.33786e-13	yes	down
gene3583	CAGL0J11550g	-2.02221	4.20127e-13	yes	down
gene1102	CAGL0E03223g	-6.55952	8.19295e-13	yes	down
gene2686	CAGL0I02596g	-2.28114	1.95954e-11	yes	down
gene826	CAGL0D03608g	-3.49587	2.2202e-10	yes	down
gene4936	CAGL0M03421g	-4.29884	2.2823e-10	yes	down
gene827	CAGL0D03630g	-1.77136	5.81243e-10	yes	down
gene2545	CAGL0H09922g	-1.75625	8.98115e-10	yes	down
gene1244	CAGL0E06402g	-5.74864	5.01708e-08	yes	down
gene2341	CAGL0H05401g	-1.8184	5.96811e-08	yes	down
gene5181	CAGL0M08778g	-1.77136	4.2246e-07	yes	down
gene661	CAGL0C05467g	-5.52625	4.61299e-07	yes	down
gene285	CAGL0B01875g	-4.40072	2.98566e-06	yes	down
gene2889	CAGL0I06985g	-1.76726	8.06435e-05	yes	down
gene5418	CAGL0M14069g	-1.78928	0.000133229	yes	down
gene1469	CAGL0F05137g	-1.94129	0.000370173	yes	down
gene2012	CAGL0G08107g	-2.60425	0.000452211	yes	down

## Sheet: C2
Gene_id	Gene name	Log2FC	Pvalue	Significant	Regulate
gene3803	CAGL0K04609g	-3.73301	0	yes	down
gene3736	CAGL0K03157g	-2.34091	0	yes	down
gene4265	CAGL0L02079g	-1.78703	0	yes	down
gene3062	CAGL0I10879g	-1.84926	0	yes	down
gene1553	CAGL0F07007g	-1.88429	0	yes	down
gene1937	CAGL0G06468g	-1.96609	0	yes	down
gene3176	CAGL0J02552g	-2.02912	0	yes	down
gene3292	CAGL0J05104g	-2.56958	0	yes	down
gene2053	CAGL0G09064g	-2.3599	0	yes	down
gene3405	CAGL0J07590g	-1.96642	0	yes	down
gene2987	CAGL0I09108g	-1.81117	0	yes	down
gene1829	CAGL0G04081g	-2.52687	0	yes	down
gene3673	CAGL0K01771g	-1.61017	0	yes	down
gene1658	CAGL0G00264g	-1.70989	0	yes	down
gene2904	CAGL0I07315g	-2.29952	0	yes	down
gene3058	CAGL0I10791g	-2.24286	0	yes	down
gene4590	CAGL0L09086g	-1.62579	0	yes	down
gene2436	CAGL0H07469g	-3.19579	0	yes	down
gene3921	CAGL0K07205g	-2.62761	0	yes	down
gene4938	CAGL0M03465g	-2.87199	0	yes	down
gene1852	CAGL0G04631g	-1.77735	0	yes	down
gene1933	CAGL0G06380g	-1.62446	0	yes	down
gene1351	CAGL0F02431g	-1.66178	0	yes	down
gene2627	CAGL0I01276g	-2.36474	0	yes	down
gene91	CAGL0A02277g	-4.13828	0	yes	down
gene4421	CAGL0L05434g	-1.97828	0	yes	down
gene782	CAGL0D02640g	-3.6525	0	yes	down
gene2912	CAGL0I07491g	-1.87595	0	yes	down
gene1755	CAGL0G02453g	-2.07794	0	yes	down
gene1908	CAGL0G05830g	-1.89018	0	yes	down
gene466	CAGL0C01243g	-1.84573	0	yes	down
gene3351	CAGL0J06402g	-3.65895	0	yes	down
gene90	CAGL0A02255g	-5.15202	0	yes	down
gene1614	CAGL0F08371g	-2.26109	0	yes	down
gene4320	CAGL0L03267g	-2.36596	0	yes	down
gene3479	CAGL0J09240g	-1.99808	0	yes	down
gene2739	CAGL0I03806g	-3.29116	0	yes	down
gene4453	CAGL0L06138g	-3.02993	0	yes	down
gene1948	CAGL0G06732g	-1.8873	0	yes	down
gene2588	CAGL0I00418g	-2.01183	0	yes	down
gene3032	CAGL0I10098g	-2.88531	0	yes	down
gene1857	CAGL0G04741g	-1.94546	0	yes	down
gene246	CAGL0B01012g	-4.05418	0	yes	down
gene1259	CAGL0F00253g	-1.64683	0	yes	down
gene241	CAGL0B00902g	-1.85752	0	yes	down
gene4669	CAGL0L10868g	-2.63432	0	yes	down
gene4205	CAGL0L00759g	-1.9493	0	yes	down
gene2008	CAGL0G08019g	-2.25088	0	yes	down
gene1762	CAGL0G02585g	-2.57328	0	yes	down
gene1699	CAGL0G01210g	-2.72461	0	yes	down
gene783	CAGL0D02662g	-3.66104	0	yes	down
gene2982	CAGL0I09009g	-1.92862	0	yes	down
gene3039	CAGL0I10362g	-2.08202	0	yes	down
gene2738	CAGL0I03784g	-2.61237	0	yes	down
gene2938	CAGL0I08019g	-1.93193	0	yes	down
gene1120	CAGL0E03630g	-3.02471	0	yes	down
gene1916	CAGL0G06006g	-1.91067	0	yes	down
gene3087	CAGL0J00561g	-2.71656	0	yes	down
gene4654	CAGL0L10538g	-2.18333	0	yes	down
gene1769	CAGL0G02739g	-2.87709	0	yes	down
gene1820	CAGL0G03883g	-2.2402	0	yes	down
gene3624	CAGL0K00693g	-1.97557	0	yes	down
gene2782	CAGL0I04708g	-1.90974	0	yes	down
gene2093	CAGL0G09955g	-2.24607	0	yes	down
gene562	CAGL0C03289g	-1.65016	0	yes	down
gene4353	CAGL0L03982g	-2.68361	0	yes	down
gene4972	CAGL0M04213g	-1.65716	1.77688e-298	yes	down
gene4720	CAGL0L11990g	-1.98588	7.02282e-292	yes	down
gene3128	CAGL0J01463g	-1.84355	1.94478e-267	yes	down
gene3804	CAGL0K04631g	-1.84654	5.69234e-262	yes	down
gene1821	CAGL0G03905g	-1.61599	2.48134e-260	yes	down
gene4965	CAGL0M04059g	-1.78333	1.81893e-246	yes	down
gene2290	CAGL0H04301g	-1.98128	3.27158e-213	yes	down
gene3363	CAGL0J06666g	-2.02355	9.80347e-198	yes	down
gene1606	CAGL0F08195g	-2.18112	4.94655e-194	yes	down
gene2189	CAGL0H02101g	-1.71973	2.64042e-189	yes	down
gene1078	CAGL0E02651g	-1.62963	1.65617e-186	yes	down
gene5075	CAGL0M06457g	-11.1827	5.0619e-156	yes	down
gene3174	CAGL0J02508g	-1.7146	8.75326e-155	yes	down
gene1941	CAGL0G06578g	-1.69845	1.05377e-150	yes	down
gene5192	CAGL0M09020g	-2.29038	1.00996e-140	yes	down
gene4764	CAGL0L12958g	-1.58933	1.93338e-135	yes	down
gene1819	CAGL0G03861g	-1.63313	2.07557e-130	yes	down
gene4916	CAGL0M03003g	-2.70355	9.02455e-129	yes	down
gene1900	CAGL0G05654g	-2.11635	8.32819e-128	yes	down
gene1341	CAGL0F02167g	-1.74871	9.78688e-124	yes	down
gene4744	CAGL0L12518g	-4.19188	3.82419e-117	yes	down
gene4167	CAGL0K12716g	-2.17416	2.43156e-113	yes	down
gene3750	CAGL0K03459g	-2.07294	9.90611e-109	yes	down
gene3175	CAGL0J02530g	-1.88917	1.66749e-95	yes	down
gene1898	CAGL0G05610g	-2.05241	6.71218e-88	yes	down
gene1042	CAGL0E01859g	-1.78828	1.04251e-86	yes	down
gene1360	CAGL0F02607g	-3.28353	3.27473e-86	yes	down
gene4904	CAGL0M02717g	-2.20033	6.65429e-71	yes	down
gene2245	CAGL0H03311g	-1.86936	4.30371e-65	yes	down
gene2012	CAGL0G08107g	-3.14189	2.19249e-60	yes	down
gene3938	CAGL0K07634g	-1.83672	1.26117e-58	yes	down
gene4411	CAGL0L05192g	-1.85819	1.13411e-54	yes	down
gene668	CAGL0D00154g	-2.52887	3.65077e-52	yes	down
gene661	CAGL0C05467g	-1.80509	1.80231e-50	yes	down
gene3831	CAGL0K05247g	-1.79184	2.58483e-48	yes	down
gene5361	CAGL0M12815g	-1.97555	8.71642e-48	yes	down
gene3094	CAGL0J00715g	-2.05141	1.93424e-47	yes	down
gene5004	CAGL0M04917g	-2.07247	2.27387e-47	yes	down
gene2570	CAGL0H10450g	-2.5335	2.194e-37	yes	down
gene212	CAGL0B00264g	-1.78928	1.08678e-36	yes	down
gene4505	CAGL0L07260g	-1.67456	4.68545e-32	yes	down
gene5199	CAGL0M09207g	-2.26329	4.32366e-31	yes	down
gene78	CAGL0A02002g	-1.76936	2.67046e-29	yes	down
gene4834	CAGL0M01166g	-1.81886	1.40002e-26	yes	down
gene3152	CAGL0J02024g	-2.80611	5.38013e-22	yes	down
gene2545	CAGL0H09922g	-1.80755	6.28047e-19	yes	down
gene1426	CAGL0F04191g	-4.20925	1.44682e-18	yes	down
gene5420	CAGL0M14113g	-7.12734	4.48889e-17	yes	down
gene4064	CAGL0K10428g	-2.02228	4.90821e-16	yes	down
gene827	CAGL0D03630g	-1.64121	1.40404e-14	yes	down
gene2686	CAGL0I02596g	-2.10974	5.18564e-13	yes	down
gene61	CAGL0A01628g	-6.61625	9.59413e-13	yes	down
gene4936	CAGL0M03421g	-3.52478	1.97705e-12	yes	down
gene3251	CAGL0J04202g	-2.0362	2.1825e-12	yes	down
gene5150	CAGL0M08096g	-2.08165	1.13873e-11	yes	down
gene826	CAGL0D03608g	-2.43458	4.5813e-10	yes	down
gene4743	CAGL0L12496g	-3.00395	1.95067e-09	yes	down
gene3255	CAGL0J04290g	-1.60592	3.50723e-09	yes	down
gene3583	CAGL0J11550g	-1.82719	5.57083e-09	yes	down
gene1918	CAGL0G06050g	-2.93982	6.29158e-09	yes	down
gene5274	CAGL0M10912g	-2.76579	1.14162e-07	yes	down
gene2532	CAGL0H09614g	-1.7454	1.04203e-06	yes	down
gene1881	CAGL0G05269g	-1.85676	7.59756e-06	yes	down
gene2211	CAGL0H02563g	-1.8727	7.17023e-05	yes	down
gene5419	CAGL0M14091g	-2.23527	9.26444e-05	yes	down
gene1944	CAGL0G06644g	-3.97224	0.000127111	yes	down
gene3335	CAGL0J06088g	-1.69338	0.000261848	yes	down
gene2279	CAGL0H04059g	-4.52478	0.000682093	yes	down
gene1894	CAGL0G05522g	-1.65031	0.000760563	yes	down

## Sheet: C3
Gene_id	Gene name	Log2FC	Pvalue	Significant	Regulate		Gene_id	Gene name	Log2FC	Pvalue	Significant	Regulate
gene3803	CAGL0K04609g	-5.41658	0	yes	down		gene3803	CAGL0K04609g	-3.73301	0	yes	down
gene1821	CAGL0G03905g	-4.22879	0	yes	down		gene3736	CAGL0K03157g	-2.34091	0	yes	down
gene3921	CAGL0K07205g	-2.07948	0	yes	down		gene4265	CAGL0L02079g	-1.78703	0	yes	down
gene246	CAGL0B01012g	-3.52282	0	yes	down		gene3062	CAGL0I10879g	-1.84926	0	yes	down
gene2436	CAGL0H07469g	-4.39326	0	yes	down		gene1553	CAGL0F07007g	-1.88429	0	yes	down
gene3062	CAGL0I10879g	-1.97196	0	yes	down		gene3292	CAGL0J05104g	-2.56958	0	yes	down
gene2904	CAGL0I07315g	-2.5566	0	yes	down		gene3405	CAGL0J07590g	-1.96642	0	yes	down
gene783	CAGL0D02662g	-4.47526	0	yes	down		gene2987	CAGL0I09108g	-1.81117	0	yes	down
gene782	CAGL0D02640g	-4.47597	0	yes	down		gene1829	CAGL0G04081g	-2.52687	0	yes	down
gene4654	CAGL0L10538g	-2.12074	0	yes	down		gene3673	CAGL0K01771g	-1.61017	0	yes	down
gene1769	CAGL0G02739g	-2.97092	0	yes	down		gene2904	CAGL0I07315g	-2.29952	0	yes	down
gene1078	CAGL0E02651g	-2.07778	0	yes	down		gene2436	CAGL0H07469g	-3.19579	0	yes	down
gene1829	CAGL0G04081g	-2.3868	0	yes	down		gene3921	CAGL0K07205g	-2.62761	0	yes	down
gene3736	CAGL0K03157g	-1.98894	0	yes	down		gene1351	CAGL0F02431g	-1.66178	0	yes	down
gene1755	CAGL0G02453g	-3.08558	0	yes	down		gene2627	CAGL0I01276g	-2.36474	0	yes	down
gene90	CAGL0A02255g	-4.42044	0	yes	down		gene91	CAGL0A02277g	-4.13828	0	yes	down
gene1259	CAGL0F00253g	-1.9705	0	yes	down		gene782	CAGL0D02640g	-3.6525	0	yes	down
gene1762	CAGL0G02585g	-2.08424	0	yes	down		gene1755	CAGL0G02453g	-2.07794	0	yes	down
gene2938	CAGL0I08019g	-3.16293	0	yes	down		gene1908	CAGL0G05830g	-1.89018	0	yes	down
gene2987	CAGL0I09108g	-1.97626	0	yes	down		gene466	CAGL0C01243g	-1.84573	0	yes	down
gene4669	CAGL0L10868g	-2.52679	0	yes	down		gene3351	CAGL0J06402g	-3.65895	0	yes	down
gene1908	CAGL0G05830g	-2.47218	0	yes	down		gene90	CAGL0A02255g	-5.15202	0	yes	down
gene3351	CAGL0J06402g	-2.9119	0	yes	down		gene1614	CAGL0F08371g	-2.26109	0	yes	down
gene4205	CAGL0L00759g	-3.00982	0	yes	down		gene4320	CAGL0L03267g	-2.36596	0	yes	down
gene241	CAGL0B00902g	-3.05936	0	yes	down		gene3479	CAGL0J09240g	-1.99808	0	yes	down
gene2739	CAGL0I03806g	-4.79643	0	yes	down		gene2739	CAGL0I03806g	-3.29116	0	yes	down
gene1948	CAGL0G06732g	-2.59856	0	yes	down		gene4453	CAGL0L06138g	-3.02993	0	yes	down
gene3479	CAGL0J09240g	-2.67667	0	yes	down		gene1948	CAGL0G06732g	-1.8873	0	yes	down
gene4453	CAGL0L06138g	-3.56112	0	yes	down		gene1857	CAGL0G04741g	-1.94546	0	yes	down
gene562	CAGL0C03289g	-3.52499	0	yes	down		gene246	CAGL0B01012g	-4.05418	0	yes	down
gene466	CAGL0C01243g	-3.45306	0	yes	down		gene1259	CAGL0F00253g	-1.64683	0	yes	down
gene1857	CAGL0G04741g	-2.46257	0	yes	down		gene241	CAGL0B00902g	-1.85752	0	yes	down
gene2008	CAGL0G08019g	-3.42951	0	yes	down		gene4669	CAGL0L10868g	-2.63432	0	yes	down
gene1614	CAGL0F08371g	-3.04268	0	yes	down		gene4205	CAGL0L00759g	-1.9493	0	yes	down
gene1351	CAGL0F02431g	-3.04424	0	yes	down		gene2008	CAGL0G08019g	-2.25088	0	yes	down
gene4965	CAGL0M04059g	-3.12864	0	yes	down		gene1762	CAGL0G02585g	-2.57328	0	yes	down
gene1553	CAGL0F07007g	-2.53463	0	yes	down		gene1699	CAGL0G01210g	-2.72461	0	yes	down
gene2627	CAGL0I01276g	-1.64614	0	yes	down		gene783	CAGL0D02662g	-3.66104	0	yes	down
gene2738	CAGL0I03784g	-3.29172	0	yes	down		gene2982	CAGL0I09009g	-1.92862	0	yes	down
gene1120	CAGL0E03630g	-3.32892	0	yes	down		gene2738	CAGL0I03784g	-2.61237	0	yes	down
gene91	CAGL0A02277g	-3.27692	0	yes	down		gene2938	CAGL0I08019g	-1.93193	0	yes	down
gene1916	CAGL0G06006g	-2.48827	0	yes	down		gene1120	CAGL0E03630g	-3.02471	0	yes	down
gene2782	CAGL0I04708g	-1.87163	0	yes	down		gene1916	CAGL0G06006g	-1.91067	0	yes	down
gene1699	CAGL0G01210g	-2.11705	0	yes	down		gene3087	CAGL0J00561g	-2.71656	0	yes	down
gene2982	CAGL0I09009g	-2.92798	0	yes	down		gene4654	CAGL0L10538g	-2.18333	0	yes	down
gene3673	CAGL0K01771g	-2.68004	0	yes	down		gene1769	CAGL0G02739g	-2.87709	0	yes	down
gene1820	CAGL0G03883g	-2.68556	0	yes	down		gene1820	CAGL0G03883g	-2.2402	0	yes	down
gene4265	CAGL0L02079g	-2.95197	0	yes	down		gene2782	CAGL0I04708g	-1.90974	0	yes	down
gene3405	CAGL0J07590g	-2.6267	0	yes	down		gene562	CAGL0C03289g	-1.65016	0	yes	down
gene4320	CAGL0L03267g	-2.74142	0	yes	down		gene3804	CAGL0K04631g	-1.84654	5.69234e-262	yes	down
gene3292	CAGL0J05104g	-3.71802	0	yes	down		gene1821	CAGL0G03905g	-1.61599	2.48134e-260	yes	down
gene3087	CAGL0J00561g	-2.25684	0	yes	down		gene4965	CAGL0M04059g	-1.78333	1.81893e-246	yes	down
gene3174	CAGL0J02508g	-1.59667	1.00131e-301	yes	down		gene2290	CAGL0H04301g	-1.98128	3.27158e-213	yes	down
gene1341	CAGL0F02167g	-2.93694	9.52334e-267	yes	down		gene1078	CAGL0E02651g	-1.62963	1.65617e-186	yes	down
gene2290	CAGL0H04301g	-1.83718	4.78622e-217	yes	down		gene3174	CAGL0J02508g	-1.7146	8.75326e-155	yes	down
gene4167	CAGL0K12716g	-2.94749	1.34192e-188	yes	down		gene4764	CAGL0L12958g	-1.58933	1.93338e-135	yes	down
gene668	CAGL0D00154g	-4.28244	6.66951e-179	yes	down		gene1819	CAGL0G03861g	-1.63313	2.07557e-130	yes	down
gene4744	CAGL0L12518g	-3.82254	2.31469e-157	yes	down		gene1900	CAGL0G05654g	-2.11635	8.32819e-128	yes	down
gene3804	CAGL0K04631g	-1.90572	1.73257e-117	yes	down		gene1341	CAGL0F02167g	-1.74871	9.78688e-124	yes	down
gene3938	CAGL0K07634g	-2.05632	5.47711e-117	yes	down		gene4744	CAGL0L12518g	-4.19188	3.82419e-117	yes	down
gene4764	CAGL0L12958g	-1.69034	1.32004e-112	yes	down		gene4167	CAGL0K12716g	-2.17416	2.43156e-113	yes	down
gene2570	CAGL0H10450g	-4.5412	3.83648e-108	yes	down		gene1898	CAGL0G05610g	-2.05241	6.71218e-88	yes	down
gene4411	CAGL0L05192g	-2.99324	3.98333e-103	yes	down		gene1360	CAGL0F02607g	-3.28353	3.27473e-86	yes	down
gene78	CAGL0A02002g	-2.69793	5.59446e-92	yes	down		gene4904	CAGL0M02717g	-2.20033	6.65429e-71	yes	down
gene1898	CAGL0G05610g	-1.59737	3.51338e-83	yes	down		gene2245	CAGL0H03311g	-1.86936	4.30371e-65	yes	down
gene1819	CAGL0G03861g	-1.88586	1.54605e-74	yes	down		gene2012	CAGL0G08107g	-3.14189	2.19249e-60	yes	down
gene5199	CAGL0M09207g	-2.89822	2.45172e-64	yes	down		gene3938	CAGL0K07634g	-1.83672	1.26117e-58	yes	down
gene2245	CAGL0H03311g	-1.83223	1.90917e-63	yes	down		gene4411	CAGL0L05192g	-1.85819	1.13411e-54	yes	down
gene1900	CAGL0G05654g	-1.7441	5.57516e-56	yes	down		gene668	CAGL0D00154g	-2.52887	3.65077e-52	yes	down
gene1360	CAGL0F02607g	-4.29884	2.09658e-54	yes	down		gene661	CAGL0C05467g	-1.80509	1.80231e-50	yes	down
gene4904	CAGL0M02717g	-2.15032	3.03123e-50	yes	down		gene5361	CAGL0M12815g	-1.97555	8.71642e-48	yes	down
gene5361	CAGL0M12815g	-2.45698	3.31413e-50	yes	down		gene5004	CAGL0M04917g	-2.07247	2.27387e-47	yes	down
gene5004	CAGL0M04917g	-2.21646	7.25064e-41	yes	down		gene2570	CAGL0H10450g	-2.5335	2.194e-37	yes	down
gene1918	CAGL0G06050g	-3.57355	3.98458e-37	yes	down		gene5199	CAGL0M09207g	-2.26329	4.32366e-31	yes	down
gene1426	CAGL0F04191g	-3.72136	2.36762e-19	yes	down		gene78	CAGL0A02002g	-1.76936	2.67046e-29	yes	down
gene4743	CAGL0L12496g	-3.94129	5.62637e-18	yes	down		gene3152	CAGL0J02024g	-2.80611	5.38013e-22	yes	down
gene3152	CAGL0J02024g	-3.26321	5.24155e-14	yes	down		gene2545	CAGL0H09922g	-1.80755	6.28047e-19	yes	down
gene2211	CAGL0H02563g	-5.58514	3.33786e-13	yes	down		gene1426	CAGL0F04191g	-4.20925	1.44682e-18	yes	down
gene3583	CAGL0J11550g	-2.02221	4.20127e-13	yes	down		gene827	CAGL0D03630g	-1.64121	1.40404e-14	yes	down
gene2686	CAGL0I02596g	-2.28114	1.95954e-11	yes	down		gene2686	CAGL0I02596g	-2.10974	5.18564e-13	yes	down
gene826	CAGL0D03608g	-3.49587	2.2202e-10	yes	down		gene4936	CAGL0M03421g	-3.52478	1.97705e-12	yes	down
gene4936	CAGL0M03421g	-4.29884	2.2823e-10	yes	down		gene826	CAGL0D03608g	-2.43458	4.5813e-10	yes	down
gene827	CAGL0D03630g	-1.77136	5.81243e-10	yes	down		gene4743	CAGL0L12496g	-3.00395	1.95067e-09	yes	down
gene2545	CAGL0H09922g	-1.75625	8.98115e-10	yes	down		gene3583	CAGL0J11550g	-1.82719	5.57083e-09	yes	down
gene661	CAGL0C05467g	-5.52625	4.61299e-07	yes	down		gene1918	CAGL0G06050g	-2.93982	6.29158e-09	yes	down
gene2012	CAGL0G08107g	-2.60425	0.000452211	yes	down		gene2211	CAGL0H02563g	-1.8727	7.17023e-05	yes	down
