# Supplementary material for: Candida glabrata Yap6 Recruits Med2 To Alter Glycerophospholipid Composition and Develop Acid pH Stress Resistance
Source: Appl Environ Microbiol. 2020 Nov 24;86(24):e01915-20. doi: 10.1128/AEM.01915-20 (PMC7688241; doi:10.1128/AEM.01915-20)
Supplement: Supplemental file 4 [file AEM.01915-20-sd004.xlsx]

## Sheet: Brife description
Files
C1	Compared the mRNA level of mutant CgMed2Δ at pH 5.5 with that of the wild-type srain at pH 5.5, the upregulated genes were listed in file C1.
C2	Compared the mRNA level of mutant CgMed2Δ at pH 2.0 with that of the wild-type srain at pH 2.0, the upregulated genes were listed in file C2.
C3	The commonly upregulated genes between C1 and C2

## Sheet: C1
Gene_id	Gene name	Log2FC	Pvalue	Significant	Regulate
gene3381	CAGL0J07062g	2.89134	0	yes	up
gene3197	CAGL0J03058g	1.38098	0	yes	up
gene2369	CAGL0H06017g	2.30829	0	yes	up
gene2093	CAGL0G09955g	1.61076	0	yes	up
gene4139	CAGL0K12100g	1.36395	0	yes	up
gene1735	CAGL0G01991g	1.32955	0	yes	up
gene1303	CAGL0F01287g	1.33496	0	yes	up
gene1657	CAGL0G00242g	1.59014	0	yes	up
gene3624	CAGL0K00693g	1.58287	0	yes	up
gene3128	CAGL0J01463g	3.60362	0	yes	up
gene2082	CAGL0G09713g	1.47031	0	yes	up
gene1423	CAGL0F04081g	3.48918	0	yes	up
gene2783	CAGL0I04730g	1.33871	0	yes	up
gene2073	CAGL0G09515g	1.78875	0	yes	up
gene2346	CAGL0H05511g	1.48785	0	yes	up
gene1037	CAGL0E01749g	3.1645	0	yes	up
gene4353	CAGL0L03982g	1.46422	0	yes	up
gene2248	CAGL0H03377g	1.61199	0	yes	up
gene1840	CAGL0G04345g	2.24304	0	yes	up
gene1999	CAGL0G07843g	1.60831	0	yes	up
gene1189	CAGL0E05170g	2.03091	0	yes	up
gene1674	CAGL0G00660g	1.69988	0	yes	up
gene4938	CAGL0M03465g	3.41597	0	yes	up
gene5095	CAGL0M06897g	3.39455	0	yes	up
gene1843	CAGL0G04411g	1.48689	0	yes	up
gene4421	CAGL0L05434g	2.93402	0	yes	up
gene4985	CAGL0M04499g	3.33822	0	yes	up
gene1232	CAGL0E06138g	1.58603	0	yes	up
gene4822	CAGL0M00880g	1.99027	0	yes	up
gene2384	CAGL0H06369g	2.30371	0	yes	up
gene2665	CAGL0I02134g	3.06567	0	yes	up
gene4953	CAGL0M03795g	1.72544	0	yes	up
gene1835	CAGL0G04213g	2.5411	0	yes	up
gene2329	CAGL0H05137g	1.91472	0	yes	up
gene756	CAGL0D02090g	2.02703	0	yes	up
gene3032	CAGL0I10098g	3.97989	0	yes	up
gene4320	CAGL0L03267g	2.12582	0	yes	up
gene818	CAGL0D03432g	2.02434	0	yes	up
gene1817	CAGL0G03795g	1.88237	0	yes	up
gene3294	CAGL0J05159g	1.60263	0	yes	up
gene4671	CAGL0L10912g	1.71127	0	yes	up
gene2122	CAGL0H00572g	1.56616	0	yes	up
gene246	CAGL0B01012g	1.55147	0	yes	up
gene424	CAGL0B04917g	2.21116	0	yes	up
gene2543	CAGL0H09878g	2.12921	0	yes	up
gene250	CAGL0B01122g	2.16148	0	yes	up
gene3127	CAGL0J01441g	1.547	0	yes	up
gene2038	CAGL0G08712g	1.572	0	yes	up
gene796	CAGL0D02948g	1.38191	0	yes	up
gene1872	CAGL0G05071g	1.67462	0	yes	up
gene1740	CAGL0G02101g	2.12048	0	yes	up
gene3140	CAGL0J01774g	1.39215	0	yes	up
gene4200	CAGL0L00649g	1.49306	0	yes	up
gene2912	CAGL0I07491g	1.43756	0	yes	up
gene3876	CAGL0K06259g	3.58647	0	yes	up
gene4269	CAGL0L02167g	1.77594	2.59329e-307	yes	up
gene381	CAGL0B03949g	1.34664	6.94747e-305	yes	up
gene5000	CAGL0M04829g	1.34676	1.7691e-301	yes	up
gene3663	CAGL0K01551g	1.36399	4.68697e-301	yes	up
gene4158	CAGL0K12518g	2.23866	1.4912e-297	yes	up
gene2058	CAGL0G09174g	1.91481	4.06716e-297	yes	up
gene662	CAGL0C05489g	2.07497	5.73958e-295	yes	up
gene3176	CAGL0J02552g	1.63684	8.36253e-295	yes	up
gene1789	CAGL0G03179g	1.59709	2.62047e-294	yes	up
gene3600	CAGL0J11968g	2.08156	3.43134e-288	yes	up
gene1899	CAGL0G05632g	2.29682	2.93101e-285	yes	up
gene2053	CAGL0G09064g	1.50727	8.81164e-278	yes	up
gene4590	CAGL0L09086g	1.41692	8.94305e-272	yes	up
gene40	CAGL0A01089g	1.36276	6.64198e-268	yes	up
gene1658	CAGL0G00264g	1.50295	4.21491e-262	yes	up
gene3741	CAGL0K03267g	2.12058	1.26441e-254	yes	up
gene132	CAGL0A03117g	2.2656	9.20185e-253	yes	up
gene3469	CAGL0J09020g	1.54778	1.59365e-247	yes	up
gene1211	CAGL0E05654g	1.7385	5.52742e-243	yes	up
gene1754	CAGL0G02409g	4.07959	9.13357e-238	yes	up
gene2672	CAGL0I02288g	2.3925	7.05424e-224	yes	up
gene1606	CAGL0F08195g	2.48802	1.05689e-221	yes	up
gene2622	CAGL0I01166g	1.94768	2.7215e-218	yes	up
gene2013	CAGL0G08129g	1.99688	1.79924e-212	yes	up
gene1745	CAGL0G02211g	1.63769	2.69024e-206	yes	up
gene3596	CAGL0J11836g	1.4499	4.97663e-203	yes	up
gene2660	CAGL0I02024g	2.92647	9.8114e-202	yes	up
gene4774	CAGL0L13178g	2.1332	1.32222e-192	yes	up
gene4678	CAGL0L11066g	2.36303	3.78043e-189	yes	up
gene3782	CAGL0K04147g	1.69895	3.06035e-181	yes	up
gene2021	CAGL0G08294g	1.73673	7.86504e-179	yes	up
gene5061	CAGL0M06149g	1.70197	3.00296e-178	yes	up
gene1052	CAGL0E02079g	1.75001	8.1111e-172	yes	up
gene861	CAGL0D04378g	1.69119	2.37504e-171	yes	up
gene3409	CAGL0J07678g	1.52905	4.91793e-171	yes	up
gene2086	CAGL0G09801g	3.06271	1.77591e-170	yes	up
gene3589	CAGL0J11682g	2.02591	2.24406e-169	yes	up
gene2011	CAGL0G08085g	2.11217	3.85489e-168	yes	up
gene4679	CAGL0L11088g	1.50857	5.68133e-164	yes	up
gene2784	CAGL0I04752g	1.99342	2.0708e-161	yes	up
gene5300	CAGL0M11440g	2.38139	2.19687e-151	yes	up
gene4450	CAGL0L06072g	2.09936	7.91921e-147	yes	up
gene2023	CAGL0G08338g	1.34182	1.45943e-142	yes	up
gene1718	CAGL0G01628g	1.68946	3.41462e-141	yes	up
gene1743	CAGL0G02167g	1.66905	1.13482e-137	yes	up
gene4138	CAGL0K12078g	2.49998	4.64167e-137	yes	up
gene1806	CAGL0G03553g	2.16116	1.46316e-134	yes	up
gene1791	CAGL0G03223g	1.88129	1.32166e-133	yes	up
gene2022	CAGL0G08316g	2.49853	5.50194e-126	yes	up
gene3527	CAGL0J10296g	1.75042	7.55757e-126	yes	up
gene1978	CAGL0G07403g	1.67138	1.15508e-125	yes	up
gene4163	CAGL0K12628g	2.40772	2.00862e-125	yes	up
gene661	CAGL0C05467g	4.44205	2.75516e-117	yes	up
gene2407	CAGL0H06853g	1.54489	6.79762e-116	yes	up
gene592	CAGL0C03938g	2.58266	2.40009e-113	yes	up
gene4325	CAGL0L03377g	1.43373	5.69341e-113	yes	up
gene394	CAGL0B04235g	2.00874	9.68153e-113	yes	up
gene2456	CAGL0H07909g	1.33924	5.22338e-110	yes	up
gene2858	CAGL0I06336g	1.51713	9.09049e-110	yes	up
gene3299	CAGL0J05302g	1.53261	1.93532e-109	yes	up
gene5192	CAGL0M09020g	1.85887	8.94511e-106	yes	up
gene3621	CAGL0K00627g	1.36925	2.8112e-104	yes	up
gene833	CAGL0D03762g	3.7697	2.17051e-103	yes	up
gene4182	CAGL0L00157g	2.82461	3.11268e-102	yes	up
gene3074	CAGL0J00275g	1.36269	4.79332e-101	yes	up
gene1644	CAGL0F09053g	1.55834	2.13395e-98	yes	up
gene1668	CAGL0G00484g	1.58	2.46386e-97	yes	up
gene3708	CAGL0K02519g	1.45288	6.50226e-96	yes	up
gene4305	CAGL0L02937g	10.1465	1.76288e-92	yes	up
gene245	CAGL0B00990g	1.49634	2.43095e-91	yes	up
gene2478	CAGL0H08437g	1.5148	1.0535e-90	yes	up
gene1686	CAGL0G00924g	1.75229	5.59911e-90	yes	up
gene4756	CAGL0L12782g	1.56851	1.33982e-89	yes	up
gene4227	CAGL0L01243g	1.32579	1.46993e-86	yes	up
gene2006	CAGL0G07975g	1.59338	1.68145e-86	yes	up
gene3662	CAGL0K01529g	2.42613	2.38776e-85	yes	up
gene839	CAGL0D03894g	1.35976	4.11719e-84	yes	up
gene1764	CAGL0G02629g	2.15548	6.92253e-83	yes	up
gene2041	CAGL0G08778g	1.59252	1.04307e-79	yes	up
gene2060	CAGL0G09218g	1.42214	1.98747e-79	yes	up
gene2047	CAGL0G08910g	1.51393	3.27412e-77	yes	up
gene4916	CAGL0M03003g	1.75873	9.19649e-75	yes	up
gene2100	CAGL0G10109g	1.81569	5.39671e-74	yes	up
gene2012	CAGL0G08107g	4.11589	6.00413e-72	yes	up
gene1346	CAGL0F02299g	1.41338	1.35193e-71	yes	up
gene1790	CAGL0G03201g	1.53929	2.31581e-71	yes	up
gene3750	CAGL0K03459g	1.53627	5.12961e-71	yes	up
gene981	CAGL0E00517g	1.40502	6.56634e-71	yes	up
gene5299	CAGL0M11418g	1.41783	9.75858e-70	yes	up
gene1771	CAGL0G02783g	1.95906	1.55433e-69	yes	up
gene5238	CAGL0M10043g	1.72968	2.17292e-69	yes	up
gene3706	CAGL0K02475g	1.5662	3.45131e-69	yes	up
gene593	CAGL0C03960g	2.9253	6.23078e-69	yes	up
gene472	CAGL0C01353g	1.35052	4.72371e-67	yes	up
gene2096	CAGL0G10021g	1.38349	2.11715e-65	yes	up
gene361	CAGL0B03553g	1.4851	3.70901e-65	yes	up
gene3361	CAGL0J06622g	1.70476	3.78805e-64	yes	up
gene2348	CAGL0H05555g	2.36801	8.02559e-62	yes	up
gene1192	CAGL0E05236g	1.4946	1.08605e-61	yes	up
gene1736	CAGL0G02013g	1.61803	2.18761e-60	yes	up
gene4287	CAGL0L02563g	1.43287	2.27077e-59	yes	up
gene1842	CAGL0G04389g	1.80686	2.00965e-57	yes	up
gene595	CAGL0C04004g	1.3879	4.23701e-57	yes	up
gene2688	CAGL0I02662g	2.00188	5.84506e-56	yes	up
gene3794	CAGL0K04411g	2.24981	1.18978e-52	yes	up
gene1518	CAGL0F06237g	1.37052	9.19166e-52	yes	up
gene3740	CAGL0K03245g	2.19941	9.96599e-52	yes	up
gene3755	CAGL0K03553g	1.41818	1.10918e-50	yes	up
gene1712	CAGL0G01496g	1.9132	3.84144e-50	yes	up
gene1767	CAGL0G02695g	2.30519	4.90991e-50	yes	up
gene3874	CAGL0K06215g	1.79834	8.61541e-50	yes	up
gene3375	CAGL0J06930g	1.34735	1.05964e-49	yes	up
gene1179	CAGL0E04950g	1.60357	9.88979e-49	yes	up
gene1495	CAGL0F05709g	2.07227	6.73582e-48	yes	up
gene1966	CAGL0G07128g	1.51973	7.73811e-47	yes	up
gene1378	CAGL0F03025g	1.35295	8.00171e-47	yes	up
gene4960	CAGL0M03949g	1.45531	4.81601e-46	yes	up
gene4611	CAGL0L09537g	2.21338	9.07876e-44	yes	up
gene4770	CAGL0L13090g	2.08839	1.06745e-43	yes	up
gene1642	CAGL0F09009g	1.4561	1.57988e-43	yes	up
gene5239	CAGL0M10065g	1.94048	1.67579e-43	yes	up
gene900	CAGL0D05236g	1.57107	8.93633e-43	yes	up
gene1153	CAGL0E04400g	1.68421	3.45194e-41	yes	up
gene5418	CAGL0M14069g	2.8035	6.3e-41	yes	up
gene2749	CAGL0I04048g	1.89967	1.79875e-40	yes	up
gene5278	CAGL0M11000g	2.47463	8.03836e-39	yes	up
gene4159	CAGL0K12540g	2.84108	5.55791e-38	yes	up
gene2260	CAGL0H03641g	1.63696	1.52553e-37	yes	up
gene1091	CAGL0E02937g	1.57413	8.35069e-36	yes	up
gene1907	CAGL0G05808g	1.38206	6.66331e-34	yes	up
gene3164	CAGL0J02288g	1.6125	1.02029e-32	yes	up
gene687	CAGL0D00572g	1.92412	2.34723e-32	yes	up
gene1837	CAGL0G04279g	2.57342	3.19466e-32	yes	up
gene1847	CAGL0G04521g	1.55207	5.26241e-32	yes	up
gene2017	CAGL0G08217g	1.35325	1.69037e-31	yes	up
gene3028	CAGL0I10010g	2.39092	1.49255e-30	yes	up
gene1180	CAGL0E04972g	1.39984	4.28286e-30	yes	up
gene3969	CAGL0K08316g	1.4092	1.50312e-29	yes	up
gene1871	CAGL0G05049g	1.4766	2.25287e-29	yes	up
gene4769	CAGL0L13068g	1.70122	2.3368e-29	yes	up
gene984	CAGL0E00583g	1.92058	3.43873e-29	yes	up
gene1868	CAGL0G04983g	2.16562	8.36602e-29	yes	up
gene2911	CAGL0I07469g	1.62531	1.00757e-28	yes	up
gene2584	CAGL0I00330g	1.46131	1.79288e-28	yes	up
gene3727	CAGL0K02959g	1.78018	3.35283e-28	yes	up
gene1092	CAGL0E02959g	1.86582	7.48194e-28	yes	up
gene1621	CAGL0F08525g	1.38536	4.35112e-27	yes	up
gene3078	CAGL0J00363g	1.33571	7.86758e-27	yes	up
gene4064	CAGL0K10428g	3.46131	9.89358e-27	yes	up
gene1653	CAGL0F09273g	7.79629	1.8145e-25	yes	up
gene2609	CAGL0I00880g	1.6012	4.00373e-25	yes	up
gene1240	CAGL0E06314g	1.70101	5.83355e-25	yes	up
gene4434	CAGL0L05698g	1.44782	9.2096e-25	yes	up
gene1782	CAGL0G03025g	1.89496	1.39407e-24	yes	up
gene3926	CAGL0K07337g	1.80923	3.38842e-24	yes	up
gene2729	CAGL0I03586g	2.05959	5.89125e-24	yes	up
gene5330	CAGL0M12100g	3.75677	1.81234e-23	yes	up
gene1935	CAGL0G06424g	1.44057	2.15169e-23	yes	up
gene3410	CAGL0J07700g	1.94048	1.38046e-22	yes	up
gene2580	CAGL0I00242g	1.48923	1.51237e-22	yes	up
gene5150	CAGL0M08096g	4.47761	1.53124e-21	yes	up
gene1853	CAGL0G04653g	2.14274	2.01003e-21	yes	up
gene2005	CAGL0G07953g	2.32381	1.07323e-20	yes	up
gene1834	CAGL0G04191g	1.46932	3.80541e-20	yes	up
gene2516	CAGL0H09262g	1.61295	4.26838e-19	yes	up
gene145	CAGL0A03410g	3.63747	8.25353e-19	yes	up
gene3620	CAGL0K00605g	1.65723	5.20333e-17	yes	up
gene3682	SCR1	2.28876	7.64904e-17	yes	up
gene4237	CAGL0L01463g	1.73884	1.97014e-16	yes	up
gene3982	CAGL0K08602g	2.31063	2.27989e-15	yes	up
gene2676	CAGL0I02376g	1.73884	1.1186e-14	yes	up
gene5420	CAGL0M14113g	3.47891	2.35481e-14	yes	up
gene2210	CAGL0H02541g	1.73884	8.4542e-14	yes	up
gene3414	CAGL0J07788g	1.36033	9.23504e-14	yes	up
gene4286	CAGL0L02541g	1.682	2.54473e-13	yes	up
gene61	CAGL0A01628g	6.55278	1.58498e-12	yes	up
gene3745	CAGL0K03355g	2.2749	2.3147e-12	yes	up
gene3867	CAGL0K06039g	2.39877	5.27067e-12	yes	up
gene4813	CAGL0M00704g	3.43484	8.83579e-12	yes	up
gene195	CAGL0A04499g	1.91942	9.42084e-12	yes	up
gene4779	CAGL0L13288g	1.32381	1.72198e-11	yes	up
gene485	CAGL0C01617g	2.32381	1.85839e-10	yes	up
gene2906	CAGL0I07359g	2.78324	4.16385e-10	yes	up
gene3476	CAGL0J09174g	2.34765	2.16238e-09	yes	up
gene2074	CAGL0G09537g	1.58684	7.0268e-09	yes	up
gene1464	CAGL0F05027g	2.02572	4.7432e-08	yes	up
gene1286	CAGL0F00891g	1.49664	4.7661e-08	yes	up
gene5419	CAGL0M14091g	4.75677	1.06945e-07	yes	up
gene2061	CAGL0G09229g	1.52125	1.07275e-07	yes	up
gene2233	CAGL0H03047g	1.62806	3.92461e-07	yes	up
gene5280	CAGL0M11044g	1.65097	4.39745e-07	yes	up
gene673	CAGL0D00264g	1.97386	9.14719e-07	yes	up
gene1361	CAGL0F02651g	1.3498	1.58333e-06	yes	up
gene2166	CAGL0H01573g	1.58684	2.72322e-06	yes	up
gene4784	CAGL0L13387r	1.72177	2.76505e-06	yes	up
gene5067	CAGL0M06281g	2.0375	6.99941e-06	yes	up
gene5249	CAGL0M10263g	1.61659	2.75709e-05	yes	up
gene4781	CAGL0L13332g	4.90877	6.84773e-05	yes	up
gene378	CAGL0B03899g	2.52544	0.000126337	yes	up
gene2055	CAGL0G09108g	1.95607	0.000142034	yes	up
gene1881	CAGL0G05269g	1.49373	0.000149187	yes	up
gene1894	CAGL0G05522g	1.90877	0.000231158	yes	up
gene5136	CAGL0M07766g	1.41692	0.000587973	yes	up

## Sheet: C2
Gene_id	Gene name	Log2FC	Pvalue	Significant	Regulate
gene749	CAGL0D01958g	1.49477	0	yes	up
gene4335	CAGL0L03586g	1.82186	0	yes	up
gene1423	CAGL0F04081g	3.24166	0	yes	up
gene4200	CAGL0L00649g	2.01983	0	yes	up
gene72	CAGL0A01870g	1.99362	0	yes	up
gene3469	CAGL0J09020g	1.73113	0	yes	up
gene4037	CAGL0K09834g	1.94599	0	yes	up
gene987	CAGL0E00649g	1.47553	0	yes	up
gene1283	CAGL0F00803g	1.82839	0	yes	up
gene1037	CAGL0E01749g	3.55545	0	yes	up
gene1657	CAGL0G00242g	1.43587	0	yes	up
gene5168	CAGL0M08514g	2.22915	0	yes	up
gene1016	CAGL0E01287g	1.38227	0	yes	up
gene314	CAGL0B02475g	2.59458	0	yes	up
gene4410	CAGL0L05170g	1.69927	0	yes	up
gene595	CAGL0C04004g	3.35202	0	yes	up
gene5134	CAGL0M07722g	1.51922	0	yes	up
gene1999	CAGL0G07843g	1.40498	0	yes	up
gene3010	CAGL0I09614g	1.59094	0	yes	up
gene1071	CAGL0E02475g	1.56924	0	yes	up
gene4220	CAGL0L01089g	1.5404	0	yes	up
gene3366	CAGL0J06732g	1.9772	0	yes	up
gene4186	CAGL0L00341g	1.43467	0	yes	up
gene3098	CAGL0J00803g	1.78928	0	yes	up
gene1607	CAGL0F08217g	3.08214	0	yes	up
gene3617	CAGL0K00539g	1.69812	0	yes	up
gene5228	CAGL0M09823g	1.46193	0	yes	up
gene3766	CAGL0K03795g	1.42666	0	yes	up
gene4073	CAGL0K10648g	2.75553	0	yes	up
gene2505	CAGL0H09020g	1.91603	0	yes	up
gene5297	CAGL0M11374g	1.67042	0	yes	up
gene2730	CAGL0I03608g	1.6723	0	yes	up
gene193	CAGL0A04455g	1.67073	0	yes	up
gene4704	CAGL0L11638g	1.97973	0	yes	up
gene1161	CAGL0E04554g	1.89365	0	yes	up
gene2860	CAGL0I06380g	1.35563	0	yes	up
gene1789	CAGL0G03179g	1.42615	0	yes	up
gene2665	CAGL0I02134g	1.83183	0	yes	up
gene4390	CAGL0L04774g	1.68153	0	yes	up
gene4325	CAGL0L03377g	2.4211	0	yes	up
gene1523	CAGL0F06369g	1.8557	0	yes	up
gene457	CAGL0C00759g	1.57587	0	yes	up
gene905	CAGL0D05324g	2.14377	0	yes	up
gene620	CAGL0C04587g	1.79481	0	yes	up
gene4953	CAGL0M03795g	1.73391	0	yes	up
gene5286	CAGL0M11154g	1.97896	0	yes	up
gene88	CAGL0A02211g	1.63671	0	yes	up
gene1579	CAGL0F07601g	1.36801	0	yes	up
gene3993	CAGL0K08844g	2.47003	0	yes	up
gene2950	CAGL0I08305g	2.4137	0	yes	up
gene2127	CAGL0H00682g	2.23419	0	yes	up
gene383	CAGL0B03993g	1.36679	0	yes	up
gene4320	CAGL0L03267g	2.50128	0	yes	up
gene3100	CAGL0J00847g	1.73915	0	yes	up
gene89	CAGL0A02233g	2.13142	0	yes	up
gene955	CAGL0D06424g	1.95033	0	yes	up
gene4985	CAGL0M04499g	3.41134	0	yes	up
gene1210	CAGL0E05632g	2.47433	0	yes	up
gene5028	CAGL0M05445g	2.01891	0	yes	up
gene2413	CAGL0H06985g	2.10157	0	yes	up
gene4999	CAGL0M04807g	1.68282	0	yes	up
gene3963	CAGL0K08184g	2.5179	0	yes	up
gene222	CAGL0B00484g	1.53312	0	yes	up
gene1301	CAGL0F01243g	2.03698	0	yes	up
gene2970	CAGL0I08745g	1.83115	0	yes	up
gene4958	CAGL0M03905g	2.1076	0	yes	up
gene4934	CAGL0M03377g	1.36808	0	yes	up
gene597	CAGL0C04048g	1.38509	0	yes	up
gene160	CAGL0A03740g	1.55918	0	yes	up
gene2637	CAGL0I01496g	1.87789	0	yes	up
gene3803	CAGL0K04609g	1.88404	0	yes	up
gene1934	CAGL0G06402g	2.34777	0	yes	up
gene4822	CAGL0M00880g	2.04637	0	yes	up
gene1129	CAGL0E03850g	2.04515	0	yes	up
gene640	CAGL0C05027g	1.92515	0	yes	up
gene4751	CAGL0L12672g	2.24367	0	yes	up
gene3140	CAGL0J01774g	1.78704	0	yes	up
gene5000	CAGL0M04829g	1.51495	0	yes	up
gene1220	CAGL0E05874g	2.00247	0	yes	up
gene5095	CAGL0M06897g	2.31361	5.82115e-308	yes	up
gene4126	CAGL0K11814g	1.53559	8.34822e-304	yes	up
gene1183	CAGL0E05038g	1.92409	9.88719e-304	yes	up
gene4982	CAGL0M04433g	1.35413	2.50835e-303	yes	up
gene964	CAGL0D06622g	2.11048	7.07207e-300	yes	up
gene1757	CAGL0G02497g	2.26866	3.48949e-289	yes	up
gene1797	CAGL0G03355g	1.36201	1.37525e-286	yes	up
gene3461	CAGL0J08844g	1.40512	7.45493e-284	yes	up
gene1502	CAGL0F05863g	1.59828	1.60668e-283	yes	up
gene659	CAGL0C05445g	1.47032	1.21523e-276	yes	up
gene653	CAGL0C05313g	1.3283	1.21931e-275	yes	up
gene5061	CAGL0M06149g	1.95849	1.38122e-265	yes	up
gene1761	CAGL0G02563g	3.14931	1.13864e-264	yes	up
gene5206	CAGL0M09361g	1.34861	3.24817e-264	yes	up
gene4472	CAGL0L06534g	1.32947	6.15352e-263	yes	up
gene1685	CAGL0G00902g	1.82116	1.60983e-262	yes	up
gene1215	CAGL0E05742g	1.70849	6.07647e-262	yes	up
gene3964	CAGL0K08206g	1.54767	4.71862e-260	yes	up
gene1277	CAGL0F00649g	2.39136	1.62434e-253	yes	up
gene1378	CAGL0F03025g	2.14642	1.17706e-252	yes	up
gene1840	CAGL0G04345g	1.88669	5.63738e-244	yes	up
gene3970	CAGL0K08338g	1.45247	1.13644e-242	yes	up
gene2751	CAGL0I04092g	1.4679	2.48567e-240	yes	up
gene4267	CAGL0L02123g	1.54751	2.49721e-238	yes	up
gene488	CAGL0C01683g	1.46641	2.88315e-234	yes	up
gene1015	CAGL0E01265g	1.85637	2.18493e-232	yes	up
gene3701	CAGL0K02365g	1.4298	8.02573e-229	yes	up
gene2101	CAGL0G10131g	1.37223	3.50324e-221	yes	up
gene593	CAGL0C03960g	3.48422	8.97685e-220	yes	up
gene3093	CAGL0J00693g	1.91476	4.14154e-219	yes	up
gene3357	CAGL0J06534g	1.32725	1.61517e-216	yes	up
gene4816	CAGL0M00770g	1.3236	3.19511e-215	yes	up
gene1478	CAGL0F05335g	1.40957	4.38675e-215	yes	up
gene2404	CAGL0H06787g	1.32459	7.42254e-215	yes	up
gene4182	CAGL0L00157g	4.14784	4.69698e-213	yes	up
gene2084	CAGL0G09757g	1.58311	2.07016e-212	yes	up
gene1725	CAGL0G01782g	1.89018	3.74792e-209	yes	up
gene885	CAGL0D04884g	1.45466	1.61966e-206	yes	up
gene4354	CAGL0L04004g	1.4466	8.0247e-205	yes	up
gene1686	CAGL0G00924g	1.48469	1.35828e-203	yes	up
gene474	CAGL0C01397g	2.40591	1.19602e-202	yes	up
gene2961	CAGL0I08547g	1.34313	6.00491e-201	yes	up
gene4808	CAGL0M00594g	1.46802	6.14954e-199	yes	up
gene4648	CAGL0L10406g	1.64941	8.33906e-197	yes	up
gene2393	CAGL0H06567g	1.46422	1.58366e-195	yes	up
gene1773	CAGL0G02827g	1.72194	1.24392e-190	yes	up
gene4890	CAGL0M02387g	1.71094	7.81426e-190	yes	up
gene3324	CAGL0J05852g	1.51097	8.70221e-190	yes	up
gene2040	CAGL0G08756g	1.40556	1.68692e-188	yes	up
gene4891	CAGL0M02409g	1.52576	3.86775e-187	yes	up
gene4866	CAGL0M01870g	2.26484	1.93211e-185	yes	up
gene1325	CAGL0F01815g	1.55892	9.25993e-185	yes	up
gene408	CAGL0B04543g	1.48881	9.74873e-184	yes	up
gene5176	CAGL0M08668g	1.32371	4.68587e-183	yes	up
gene1821	CAGL0G03905g	3.04644	5.21209e-181	yes	up
gene3493	CAGL0J09548g	1.4633	1.12683e-180	yes	up
gene2568	CAGL0H10406g	1.35503	2.24764e-179	yes	up
gene2298	CAGL0H04477g	1.59668	1.36756e-178	yes	up
gene1743	CAGL0G02167g	1.42307	1.63298e-177	yes	up
gene3955	CAGL0K08008g	1.44708	2.53054e-176	yes	up
gene3886	CAGL0K06479g	1.55814	5.5319e-175	yes	up
gene3960	CAGL0K08118g	1.50523	4.83344e-174	yes	up
gene690	CAGL0D00638g	1.91592	8.58436e-173	yes	up
gene1927	CAGL0G06248g	1.34254	2.14296e-172	yes	up
gene1610	CAGL0F08283g	1.63026	6.97012e-170	yes	up
gene312	CAGL0B02431g	1.52456	3.87991e-169	yes	up
gene4124	CAGL0K11770g	1.63464	3.92048e-165	yes	up
gene3250	CAGL0J04180g	1.74657	2.75295e-163	yes	up
gene1228	CAGL0E06050g	1.9987	8.83876e-163	yes	up
gene2072	CAGL0G09493g	1.84737	1.02257e-162	yes	up
gene950	CAGL0D06314g	1.44013	1.45052e-161	yes	up
gene2882	CAGL0I06831g	1.44067	1.57499e-161	yes	up
gene198	CAGL0A04565g	1.36817	1.05905e-159	yes	up
gene3400	CAGL0J07480g	1.58746	1.47864e-159	yes	up
gene1582	CAGL0F07667g	1.51102	1.10216e-158	yes	up
gene4107	CAGL0K11396g	1.44912	4.06088e-156	yes	up
gene424	CAGL0B04917g	1.41632	2.37912e-154	yes	up
gene2447	CAGL0H07711g	1.99616	4.0944e-153	yes	up
gene5195	CAGL0M09086g	1.61097	3.1886e-152	yes	up
gene3884	CAGL0K06435g	2.42071	3.51392e-152	yes	up
gene4163	CAGL0K12628g	1.36347	3.30821e-151	yes	up
gene2045	CAGL0G08866g	1.33417	1.16705e-146	yes	up
gene3588	CAGL0J11660g	1.58971	4.6554e-145	yes	up
gene2731	CAGL0I03630g	1.48178	5.94575e-143	yes	up
gene2913	CAGL0I07513g	1.42511	6.45271e-143	yes	up
gene3543	CAGL0J10670g	1.67513	6.60245e-143	yes	up
gene2711	CAGL0I03190g	1.82095	8.65526e-143	yes	up
gene3295	CAGL0J05214g	1.48351	9.35703e-141	yes	up
gene3198	CAGL0J03080g	2.12473	7.38068e-140	yes	up
gene3811	CAGL0K04807g	1.43224	1.55546e-139	yes	up
gene4506	CAGL0L07282g	1.58096	2.13423e-137	yes	up
gene4138	CAGL0K12078g	3.01224	5.39791e-137	yes	up
gene1345	CAGL0F02277g	1.34307	7.01125e-136	yes	up
gene4226	CAGL0L01221g	1.5812	2.5172e-135	yes	up
gene2496	CAGL0H08822g	1.39868	6.10771e-135	yes	up
gene215	CAGL0B00330g	1.41026	5.57075e-134	yes	up
gene4827	CAGL0M00990g	1.6975	6.01848e-134	yes	up
gene3526	CAGL0J10274g	1.38477	1.0289e-133	yes	up
gene703	CAGL0D00924g	2.18736	2.28357e-132	yes	up
gene1420	CAGL0F03971g	1.63197	3.22166e-132	yes	up
gene2645	CAGL0I01672g	1.66829	1.11017e-131	yes	up
gene2548	CAGL0H09988g	1.45138	7.18466e-131	yes	up
gene2229	CAGL0H02959g	1.78712	7.59859e-131	yes	up
gene3179	CAGL0J02640g	1.75165	1.71325e-129	yes	up
gene581	CAGL0C03696g	1.8252	1.33779e-128	yes	up
gene4305	CAGL0L02937g	10.6657	4.48574e-127	yes	up
gene4293	CAGL0L02695g	1.57679	2.05386e-126	yes	up
gene4835	CAGL0M01188g	1.39449	4.86755e-126	yes	up
gene4579	CAGL0L08822g	1.46354	6.92506e-124	yes	up
gene1162	CAGL0E04576g	1.78675	1.17425e-123	yes	up
gene2114	CAGL0H00396g	1.63878	3.07164e-122	yes	up
gene2617	CAGL0I01056g	1.38235	5.07789e-121	yes	up
gene4450	CAGL0L06072g	1.78602	5.69696e-120	yes	up
gene555	CAGL0C03135g	1.95225	8.21111e-120	yes	up
gene925	CAGL0D05764g	1.89162	2.47164e-119	yes	up
gene4845	CAGL0M01408g	1.96106	9.34356e-119	yes	up
gene4032	CAGL0K09746g	1.43947	3.48874e-118	yes	up
gene592	CAGL0C03938g	3.29272	4.18301e-118	yes	up
gene1573	CAGL0F07469g	1.42181	4.32637e-118	yes	up
gene3516	CAGL0J10054g	1.977	6.2011e-118	yes	up
gene2006	CAGL0G07975g	1.47927	1.2541e-117	yes	up
gene441	CAGL0C00407g	1.79838	3.47881e-117	yes	up
gene1470	CAGL0F05159g	1.83428	1.05633e-115	yes	up
gene3364	CAGL0J06688g	1.36236	1.67201e-115	yes	up
gene4625	CAGL0L09845g	2.44135	2.09248e-113	yes	up
gene2058	CAGL0G09174g	1.68931	2.74961e-113	yes	up
gene1365	CAGL0F02739g	1.47935	2.90708e-111	yes	up
gene529	CAGL0C02563g	1.32764	1.75865e-110	yes	up
gene1112	CAGL0E03454g	1.66707	2.35779e-110	yes	up
gene1297	CAGL0F01155g	1.85268	3.40885e-110	yes	up
gene3266	CAGL0J04532g	1.4158	6.20849e-108	yes	up
gene5079	CAGL0M06545g	1.35079	9.94526e-108	yes	up
gene3590	CAGL0J11704g	1.71464	1.29412e-106	yes	up
gene5330	CAGL0M12100g	4.12293	1.61918e-106	yes	up
gene1752	CAGL0G02365g	1.55256	4.60939e-106	yes	up
gene3585	CAGL0J11594g	2.02466	4.72687e-103	yes	up
gene602	CAGL0C04169g	1.38861	8.942e-103	yes	up
gene4687	CAGL0L11264g	1.62863	2.92209e-102	yes	up
gene4802	CAGL0M00462g	1.67326	1.43452e-101	yes	up
gene3395	CAGL0J07370g	1.60405	3.9957e-101	yes	up
gene4986	CAGL0M04521g	1.36631	1.30041e-100	yes	up
gene4592	CAGL0L09130g	1.5081	2.33959e-100	yes	up
gene4752	CAGL0L12694g	2.5375	3.48218e-100	yes	up
gene5337	CAGL0M12254g	2.43476	9.24116e-100	yes	up
gene1222	CAGL0E05918g	1.37824	6.55661e-98	yes	up
gene344	CAGL0B03179g	1.38285	7.29478e-98	yes	up
gene4824	CAGL0M00924g	1.39877	7.4876e-98	yes	up
gene901	CAGL0D05258g	2.12951	1.14416e-95	yes	up
gene5132	CAGL0M07678g	1.37622	2.14112e-95	yes	up
gene594	CAGL0C03982g	2.53589	4.35999e-94	yes	up
gene421	CAGL0B04851g	1.37938	2.05161e-93	yes	up
gene3711	CAGL0K02585g	2.27858	4.35847e-93	yes	up
gene1337	CAGL0F02079g	1.54432	1.95549e-92	yes	up
gene4158	CAGL0K12518g	1.43457	5.7329e-91	yes	up
gene3705	CAGL0K02453g	1.40027	8.37814e-91	yes	up
gene2660	CAGL0I02024g	1.85855	6.48675e-90	yes	up
gene4082	CAGL0K10868g	1.75924	1.3405e-89	yes	up
gene4270	CAGL0L02189g	1.69381	5.52664e-89	yes	up
gene4527	CAGL0L07766g	1.68915	1.20515e-88	yes	up
gene2339	CAGL0H05357g	1.5102	6.99481e-88	yes	up
gene833	CAGL0D03762g	3.82535	3.78244e-86	yes	up
gene2204	CAGL0H02431g	1.68104	8.25821e-85	yes	up
gene3081	CAGL0J00429g	2.07876	8.8902e-84	yes	up
gene5243	CAGL0M10153g	2.96389	1.20945e-83	yes	up
gene1089	CAGL0E02893g	1.44816	2.96105e-83	yes	up
gene3840	CAGL0K05445g	2.06834	3.06338e-83	yes	up
gene1760	CAGL0G02541g	9.85607	1.18788e-82	yes	up
gene3063	CAGL0I10901g	2.90018	3.18136e-82	yes	up
gene478	CAGL0C01463g	1.97735	5.51951e-82	yes	up
gene965	CAGL0D06644g	1.47848	8.13652e-81	yes	up
gene2222	CAGL0H02805g	1.94675	1.04925e-78	yes	up
gene2569	CAGL0H10428g	1.5128	1.06666e-77	yes	up
gene1626	CAGL0F08635g	1.77279	1.84641e-76	yes	up
gene1459	CAGL0F04917g	2.3528	2.23861e-76	yes	up
gene3128	CAGL0J01463g	1.8689	6.63203e-76	yes	up
gene4062	CAGL0K10384g	1.4152	2.5793e-75	yes	up
gene890	CAGL0D04994g	1.69307	4.32994e-75	yes	up
gene3017	CAGL0I09768g	1.82937	6.0711e-75	yes	up
gene2242	CAGL0H03245g	1.40685	2.03899e-74	yes	up
gene3788	CAGL0K04279g	1.69155	2.34026e-74	yes	up
gene628	CAGL0C04785g	1.33443	7.25388e-74	yes	up
gene3422	CAGL0J07964g	1.5257	7.21329e-73	yes	up
gene106	CAGL0A02596g	1.41259	3.04578e-71	yes	up
gene2664	CAGL0I02112g	1.68934	4.94709e-71	yes	up
gene5215	CAGL0M09559g	1.67752	1.09126e-68	yes	up
gene4125	CAGL0K11792g	1.57551	3.97714e-68	yes	up
gene258	CAGL0B01287g	1.45989	2.24852e-66	yes	up
gene30	CAGL0A00869g	1.68426	6.14666e-65	yes	up
gene4992	CAGL0M04653g	1.5036	1.10813e-64	yes	up
gene2487	CAGL0H08602g	1.76009	1.76527e-64	yes	up
gene767	CAGL0D02310g	1.47645	1.88981e-64	yes	up
gene898	CAGL0D05192g	2.05628	1.38799e-63	yes	up
gene4478	CAGL0L06666g	2.06002	2.04663e-63	yes	up
gene1410	CAGL0F03751g	1.71322	3.88864e-63	yes	up
gene4457	CAGL0L06226g	1.64154	5.60268e-63	yes	up
gene4095	CAGL0K11132g	1.50258	2.99157e-61	yes	up
gene4355	CAGL0L04026g	1.3254	5.72096e-61	yes	up
gene498	CAGL0C01903g	1.46438	2.9825e-60	yes	up
gene559	CAGL0C03223g	1.38626	6.39805e-60	yes	up
gene2688	CAGL0I02662g	1.35016	9.47091e-60	yes	up
gene3394	CAGL0J07348g	3.40585	1.23499e-59	yes	up
gene2435	CAGL0H07447g	1.47096	1.55743e-59	yes	up
gene4497	CAGL0L07084g	1.74184	3.68754e-59	yes	up
gene3739	CAGL0K03223g	1.65513	4.12155e-57	yes	up
gene2646	CAGL0I01694g	1.38163	3.07272e-56	yes	up
gene3436	CAGL0J08250g	1.37016	8.70166e-56	yes	up
gene1367	CAGL0F02783g	1.42492	1.15048e-55	yes	up
gene1712	CAGL0G01496g	1.34647	1.44587e-55	yes	up
gene2059	CAGL0G09196g	2.05199	8.51496e-55	yes	up
gene2633	CAGL0I01408g	2.27255	1.4041e-54	yes	up
gene1887	CAGL0G05379g	1.39951	1.59166e-54	yes	up
gene1500	CAGL0F05819g	1.43669	1.26257e-53	yes	up
gene3278	CAGL0J04796g	1.6031	4.53102e-53	yes	up
gene273	CAGL0B01595g	1.33884	6.01669e-53	yes	up
gene118	CAGL0A02838g	1.44124	2.37038e-52	yes	up
gene164	CAGL0A03828g	1.39542	4.94007e-51	yes	up
gene5407	CAGL0M13827g	1.52931	6.42198e-51	yes	up
gene4917	CAGL0M03025g	1.82873	9.36103e-51	yes	up
gene4019	CAGL0K09438g	1.67934	1.15907e-50	yes	up
gene4405	CAGL0L05060g	1.35269	2.01251e-50	yes	up
gene783	CAGL0D02662g	1.85221	6.1957e-50	yes	up
gene1143	CAGL0E04158g	1.504	1.00438e-49	yes	up
gene2297	CAGL0H04455g	1.53589	1.06852e-49	yes	up
gene1571	CAGL0F07425g	1.35799	1.93171e-49	yes	up
gene782	CAGL0D02640g	1.85717	3.37104e-49	yes	up
gene3391	CAGL0J07282g	1.45105	7.78627e-49	yes	up
gene4729	CAGL0L12188g	1.58161	1.14389e-48	yes	up
gene4642	CAGL0L10252g	1.74196	3.05185e-48	yes	up
gene3308	CAGL0J05500g	1.41387	3.33119e-48	yes	up
gene2233	CAGL0H03047g	1.7634	5.51141e-46	yes	up
gene1517	CAGL0F06215g	1.3648	5.8177e-45	yes	up
gene5148	CAGL0M08052g	2.15208	1.60351e-44	yes	up
gene2657	CAGL0I01958g	1.634	5.44891e-44	yes	up
gene1467	CAGL0F05093g	1.96444	6.54697e-44	yes	up
gene1653	CAGL0F09273g	8.67223	2.45185e-43	yes	up
gene2326	CAGL0H05071g	1.51955	1.22061e-42	yes	up
gene2206	CAGL0H02475g	1.55943	1.92817e-42	yes	up
gene1855	CAGL0G04697g	1.55183	6.12127e-42	yes	up
gene3991	CAGL0K08800g	1.41838	2.26424e-41	yes	up
gene2516	CAGL0H09262g	1.93968	6.87758e-41	yes	up
gene2922	CAGL0I07711g	1.32696	7.61443e-41	yes	up
gene3465	CAGL0J08932g	1.4677	5.3082e-40	yes	up
gene3807	CAGL0K04697g	1.69451	4.36815e-39	yes	up
gene2580	CAGL0I00242g	1.32687	1.51316e-38	yes	up
gene4839	CAGL0M01276g	1.96235	5.82395e-38	yes	up
gene1353	CAGL0F02475g	2.2881	7.35729e-38	yes	up
gene5237	CAGL0M10021g	1.905	3.98475e-37	yes	up
gene5418	CAGL0M14069g	3.99883	9.343e-37	yes	up
gene936	CAGL0D06028g	1.91024	7.79369e-36	yes	up
gene2126	CAGL0H00660g	1.48877	2.71332e-35	yes	up
gene2863	CAGL0I06446g	1.8507	3.16543e-35	yes	up
gene1606	CAGL0F08195g	1.82813	7.54487e-35	yes	up
gene1849	CAGL0G04565g	1.33293	1.2365e-34	yes	up
gene2462	CAGL0H08041g	1.5889	4.11552e-34	yes	up
gene2239	CAGL0H03179g	1.77202	3.36138e-33	yes	up
gene661	CAGL0C05467g	8.16322	1.24595e-32	yes	up
gene2855	CAGL0I06270g	1.52617	2.92771e-32	yes	up
gene5250	CAGL0M10285g	1.41357	6.39342e-32	yes	up
gene290	CAGL0B01969g	2.1778	5.13169e-31	yes	up
gene1903	CAGL0G05720g	1.33725	5.32819e-31	yes	up
gene3273	CAGL0J04686g	1.5026	5.37638e-29	yes	up
gene1485	CAGL0F05489g	1.62157	1.66673e-28	yes	up
gene2125	CAGL0H00638g	1.64859	2.73575e-27	yes	up
gene1995	CAGL0G07755g	1.79479	1.06994e-26	yes	up
gene4611	CAGL0L09537g	1.45524	2.64485e-26	yes	up
gene4392	CAGL0L04818g	1.36705	6.65138e-24	yes	up
gene3078	CAGL0J00363g	1.472	2.92829e-22	yes	up
gene3584	CAGL0J11572g	1.44434	1.72174e-21	yes	up
gene4318	CAGL0L03223g	1.51958	1.83868e-19	yes	up
gene666	CAGL0C05577g	1.48116	2.48074e-17	yes	up
gene2394	CAGL0H06589g	1.45675	4.47524e-17	yes	up
gene2137	CAGL0H00913g	1.33177	1.84453e-16	yes	up
gene5278	CAGL0M11000g	1.6587	2.16478e-16	yes	up
gene1173	CAGL0E04818g	1.69307	2.41053e-16	yes	up
gene3844	CAGL0K05533g	2.02165	1.21791e-15	yes	up
gene2729	CAGL0I03586g	1.33879	6.38465e-15	yes	up
gene4981	CAGL0M04411g	1.61766	3.38795e-14	yes	up
gene4443	CAGL0L05918g	1.36967	3.45115e-12	yes	up
gene485	CAGL0C01617g	1.86331	1.1602e-10	yes	up
gene2112	CAGL0H00352g	1.34813	3.44227e-09	yes	up
gene2012	CAGL0G08107g	3.57825	7.89776e-09	yes	up
gene1986	CAGL0G07557g	1.35315	4.10572e-08	yes	up
gene4813	CAGL0M00704g	2.01026	2.7044e-07	yes	up
gene1360	CAGL0F02607g	1.90756	4.10394e-06	yes	up
gene3182	CAGL0J02706g	1.62324	8.95889e-06	yes	up
gene145	CAGL0A03410g	1.4855	1.03183e-05	yes	up
gene3745	CAGL0K03355g	1.38371	1.06265e-05	yes	up
gene540	CAGL0C02783g	1.8107	3.84916e-05	yes	up
gene4754	CAGL0L12738g	1.59402	8.23332e-05	yes	up
gene604	CAGL0C04213g	2.07046	8.57757e-05	yes	up
gene1193	CAGL0E05258g	4.76534	0.000116224	yes	up
gene3867	CAGL0K06039g	1.43421	0.000146294	yes	up
gene1469	CAGL0F05137g	1.97735	0.000223376	yes	up
gene5457	15S rRNA	3.04774	0.000251572	yes	up
gene5428	21S rRNA	1.40138	0.000344715	yes	up
gene5150	CAGL0M08096g	2.33725	0.00044779	yes	up

## Sheet: C3
Gene_id	Gene name	Log2FC	Pvalue	Significant	Regulate		Gene_id	Gene name	Log2FC	Pvalue	Significant	Regulate
gene1657	CAGL0G00242g	1.59014	0	yes	up		gene1423	CAGL0F04081g	3.24166	0	yes	up
gene3128	CAGL0J01463g	3.60362	0	yes	up		gene4200	CAGL0L00649g	2.01983	0	yes	up
gene1423	CAGL0F04081g	3.48918	0	yes	up		gene3469	CAGL0J09020g	1.73113	0	yes	up
gene1037	CAGL0E01749g	3.1645	0	yes	up		gene1037	CAGL0E01749g	3.55545	0	yes	up
gene1840	CAGL0G04345g	2.24304	0	yes	up		gene1657	CAGL0G00242g	1.43587	0	yes	up
gene1999	CAGL0G07843g	1.60831	0	yes	up		gene595	CAGL0C04004g	3.35202	0	yes	up
gene5095	CAGL0M06897g	3.39455	0	yes	up		gene1999	CAGL0G07843g	1.40498	0	yes	up
gene4985	CAGL0M04499g	3.33822	0	yes	up		gene1789	CAGL0G03179g	1.42615	0	yes	up
gene4822	CAGL0M00880g	1.99027	0	yes	up		gene2665	CAGL0I02134g	1.83183	0	yes	up
gene2665	CAGL0I02134g	3.06567	0	yes	up		gene4325	CAGL0L03377g	2.4211	0	yes	up
gene4953	CAGL0M03795g	1.72544	0	yes	up		gene4953	CAGL0M03795g	1.73391	0	yes	up
gene4320	CAGL0L03267g	2.12582	0	yes	up		gene4320	CAGL0L03267g	2.50128	0	yes	up
gene424	CAGL0B04917g	2.21116	0	yes	up		gene4985	CAGL0M04499g	3.41134	0	yes	up
gene3140	CAGL0J01774g	1.39215	0	yes	up		gene4822	CAGL0M00880g	2.04637	0	yes	up
gene4200	CAGL0L00649g	1.49306	0	yes	up		gene3140	CAGL0J01774g	1.78704	0	yes	up
gene5000	CAGL0M04829g	1.34676	1.7691e-301	yes	up		gene5000	CAGL0M04829g	1.51495	0	yes	up
gene4158	CAGL0K12518g	2.23866	1.4912e-297	yes	up		gene5095	CAGL0M06897g	2.31361	5.82115e-308	yes	up
gene2058	CAGL0G09174g	1.91481	4.06716e-297	yes	up		gene5061	CAGL0M06149g	1.95849	1.38122e-265	yes	up
gene1789	CAGL0G03179g	1.59709	2.62047e-294	yes	up		gene1378	CAGL0F03025g	2.14642	1.17706e-252	yes	up
gene3469	CAGL0J09020g	1.54778	1.59365e-247	yes	up		gene1840	CAGL0G04345g	1.88669	5.63738e-244	yes	up
gene1606	CAGL0F08195g	2.48802	1.05689e-221	yes	up		gene593	CAGL0C03960g	3.48422	8.97685e-220	yes	up
gene2660	CAGL0I02024g	2.92647	9.8114e-202	yes	up		gene4182	CAGL0L00157g	4.14784	4.69698e-213	yes	up
gene5061	CAGL0M06149g	1.70197	3.00296e-178	yes	up		gene1686	CAGL0G00924g	1.48469	1.35828e-203	yes	up
gene4450	CAGL0L06072g	2.09936	7.91921e-147	yes	up		gene1743	CAGL0G02167g	1.42307	1.63298e-177	yes	up
gene1743	CAGL0G02167g	1.66905	1.13482e-137	yes	up		gene424	CAGL0B04917g	1.41632	2.37912e-154	yes	up
gene4138	CAGL0K12078g	2.49998	4.64167e-137	yes	up		gene4163	CAGL0K12628g	1.36347	3.30821e-151	yes	up
gene4163	CAGL0K12628g	2.40772	2.00862e-125	yes	up		gene4138	CAGL0K12078g	3.01224	5.39791e-137	yes	up
gene661	CAGL0C05467g	4.44205	2.75516e-117	yes	up		gene4305	CAGL0L02937g	10.6657	4.48574e-127	yes	up
gene592	CAGL0C03938g	2.58266	2.40009e-113	yes	up		gene4450	CAGL0L06072g	1.78602	5.69696e-120	yes	up
gene4325	CAGL0L03377g	1.43373	5.69341e-113	yes	up		gene592	CAGL0C03938g	3.29272	4.18301e-118	yes	up
gene833	CAGL0D03762g	3.7697	2.17051e-103	yes	up		gene2006	CAGL0G07975g	1.47927	1.2541e-117	yes	up
gene4182	CAGL0L00157g	2.82461	3.11268e-102	yes	up		gene2058	CAGL0G09174g	1.68931	2.74961e-113	yes	up
gene4305	CAGL0L02937g	10.1465	1.76288e-92	yes	up		gene5330	CAGL0M12100g	4.12293	1.61918e-106	yes	up
gene1686	CAGL0G00924g	1.75229	5.59911e-90	yes	up		gene4158	CAGL0K12518g	1.43457	5.7329e-91	yes	up
gene2006	CAGL0G07975g	1.59338	1.68145e-86	yes	up		gene2660	CAGL0I02024g	1.85855	6.48675e-90	yes	up
gene2012	CAGL0G08107g	4.11589	6.00413e-72	yes	up		gene833	CAGL0D03762g	3.82535	3.78244e-86	yes	up
gene593	CAGL0C03960g	2.9253	6.23078e-69	yes	up		gene3128	CAGL0J01463g	1.8689	6.63203e-76	yes	up
gene595	CAGL0C04004g	1.3879	4.23701e-57	yes	up		gene2688	CAGL0I02662g	1.35016	9.47091e-60	yes	up
gene2688	CAGL0I02662g	2.00188	5.84506e-56	yes	up		gene1712	CAGL0G01496g	1.34647	1.44587e-55	yes	up
gene1712	CAGL0G01496g	1.9132	3.84144e-50	yes	up		gene2233	CAGL0H03047g	1.7634	5.51141e-46	yes	up
gene1378	CAGL0F03025g	1.35295	8.00171e-47	yes	up		gene1653	CAGL0F09273g	8.67223	2.45185e-43	yes	up
gene4611	CAGL0L09537g	2.21338	9.07876e-44	yes	up		gene2516	CAGL0H09262g	1.93968	6.87758e-41	yes	up
gene5418	CAGL0M14069g	2.8035	6.3e-41	yes	up		gene2580	CAGL0I00242g	1.32687	1.51316e-38	yes	up
gene5278	CAGL0M11000g	2.47463	8.03836e-39	yes	up		gene5418	CAGL0M14069g	3.99883	9.343e-37	yes	up
gene3078	CAGL0J00363g	1.33571	7.86758e-27	yes	up		gene1606	CAGL0F08195g	1.82813	7.54487e-35	yes	up
gene1653	CAGL0F09273g	7.79629	1.8145e-25	yes	up		gene661	CAGL0C05467g	8.16322	1.24595e-32	yes	up
gene2729	CAGL0I03586g	2.05959	5.89125e-24	yes	up		gene4611	CAGL0L09537g	1.45524	2.64485e-26	yes	up
gene5330	CAGL0M12100g	3.75677	1.81234e-23	yes	up		gene3078	CAGL0J00363g	1.472	2.92829e-22	yes	up
gene2580	CAGL0I00242g	1.48923	1.51237e-22	yes	up		gene5278	CAGL0M11000g	1.6587	2.16478e-16	yes	up
gene5150	CAGL0M08096g	4.47761	1.53124e-21	yes	up		gene2729	CAGL0I03586g	1.33879	6.38465e-15	yes	up
gene2516	CAGL0H09262g	1.61295	4.26838e-19	yes	up		gene485	CAGL0C01617g	1.86331	1.1602e-10	yes	up
gene145	CAGL0A03410g	3.63747	8.25353e-19	yes	up		gene2012	CAGL0G08107g	3.57825	7.89776e-09	yes	up
gene3745	CAGL0K03355g	2.2749	2.3147e-12	yes	up		gene4813	CAGL0M00704g	2.01026	2.7044e-07	yes	up
gene3867	CAGL0K06039g	2.39877	5.27067e-12	yes	up		gene145	CAGL0A03410g	1.4855	1.03183e-05	yes	up
gene4813	CAGL0M00704g	3.43484	8.83579e-12	yes	up		gene3745	CAGL0K03355g	1.38371	1.06265e-05	yes	up
gene485	CAGL0C01617g	2.32381	1.85839e-10	yes	up		gene3867	CAGL0K06039g	1.43421	0.000146294	yes	up
gene2233	CAGL0H03047g	1.62806	3.92461e-07	yes	up		gene5150	CAGL0M08096g	2.33725	0.00044779	yes	up
