# Supplementary material for: Candida glabrata Yap6 Recruits Med2 To Alter Glycerophospholipid Composition and Develop Acid pH Stress Resistance
Source: Appl Environ Microbiol. 2020 Nov 24;86(24):e01915-20. doi: 10.1128/AEM.01915-20 (PMC7688241; doi:10.1128/AEM.01915-20)
Supplement: Supplemental file 5 [file AEM.01915-20-sd005.xlsx]

## Sheet: Brife description
Files
C1	Compared the mRNA level of mutant CgMed2Δ at pH 5.5 with that of the wild-type srain at pH 5.5, the downregulated genes were listed in file C1.
C2	Compared the mRNA level of mutant CgMed2Δ at pH 2.0 with that of the wild-type srain at pH 2.0, the downregulated genes were listed in file C2.
C3	The commonly downregulated genes between C1 and C2

## Sheet: C1
Gene_id	Gene name	Log2FC	Pvalue	Significant	Regulate
gene3021	CAGL0I09856g	-3.43361	0	yes	down
gene5131	CAGL0M07656g	-1.38554	0	yes	down
gene2128	CAGL0H00704g	-1.34987	0	yes	down
gene2835	CAGL0I05852g	-2.95299	0	yes	down
gene4478	CAGL0L06666g	-2.71619	0	yes	down
gene3404	CAGL0J07568g	-1.8711	0	yes	down
gene991	CAGL0E00737g	-1.62928	0	yes	down
gene4561	CAGL0L08426g	-4.00458	0	yes	down
gene2552	CAGL0H10076g	-1.38667	0	yes	down
gene3240	CAGL0J03960g	-1.3346	0	yes	down
gene5036	CAGL0M05599g	-1.83322	0	yes	down
gene168	CAGL0A03905g	-3.17196	0	yes	down
gene4258	CAGL0L01925g	-1.38662	0	yes	down
gene5378	CAGL0M13189g	-1.65016	0	yes	down
gene611	CAGL0C04389g	-2.21171	0	yes	down
gene3962	CAGL0K08162g	-2.17028	0	yes	down
gene4952	CAGL0M03773g	-2.8213	0	yes	down
gene1443	CAGL0F04565g	-1.54212	0	yes	down
gene2987	CAGL0I09108g	-1.91041	0	yes	down
gene466	CAGL0C01243g	-1.48892	0	yes	down
gene1322	CAGL0F01749g	-1.32494	0	yes	down
gene4483	CAGL0L06776g	-2.63928	0	yes	down
gene2878	CAGL0I06743g	-1.95948	0	yes	down
gene3133	CAGL0J01595g	-1.34291	0	yes	down
gene2849	CAGL0I06138g	-3.39119	0	yes	down
gene3551	CAGL0J10846g	-1.44835	0	yes	down
gene1019	CAGL0E01353g	-2.51439	0	yes	down
gene241	CAGL0B00902g	-1.80407	0	yes	down
gene1579	CAGL0F07601g	-3.46796	0	yes	down
gene4861	CAGL0M01760g	-2.83675	0	yes	down
gene4538	CAGL0L08008g	-1.43831	0	yes	down
gene3510	CAGL0J09922g	-3.79749	0	yes	down
gene562	CAGL0C03289g	-1.53829	0	yes	down
gene5322	CAGL0M11902g	-1.84615	0	yes	down
gene2034	CAGL0G08624g	-2.01215	0	yes	down
gene2850	CAGL0I06160g	-3.86952	0	yes	down
gene3267	CAGL0J04554g	-2.83875	0	yes	down
gene1635	CAGL0F08833g	-1.73324	0	yes	down
gene5406	CAGL0M13805g	-2.81022	0	yes	down
gene5054	CAGL0M05995g	-1.51448	0	yes	down
gene4129	CAGL0K11880g	-1.82414	0	yes	down
gene4451	CAGL0L06094g	-1.88041	0	yes	down
gene4080	CAGL0K10824g	-1.39777	0	yes	down
gene5399	CAGL0M13651g	-1.35133	0	yes	down
gene4006	CAGL0K09130g	-3.62164	0	yes	down
gene4082	CAGL0K10868g	-2.5252	0	yes	down
gene513	CAGL0C02211g	-2.79605	0	yes	down
gene4052	CAGL0K10164g	-1.80383	0	yes	down
gene3963	CAGL0K08184g	-1.35844	0	yes	down
gene2799	CAGL0I05082g	-2.63202	0	yes	down
gene213	CAGL0B00286g	-1.71218	0	yes	down
gene4648	CAGL0L10406g	-1.33922	3.16365e-285	yes	down
gene491	CAGL0C01749g	-5.2436	3.11854e-276	yes	down
gene2828	CAGL0I05698g	-1.54774	2.68246e-273	yes	down
gene2852	CAGL0I06204g	-1.64931	3.81223e-270	yes	down
gene2832	CAGL0I05786g	-1.61077	5.86087e-259	yes	down
gene4659	CAGL0L10648g	-2.39118	1.14954e-256	yes	down
gene3697	CAGL0K02277g	-3.19728	5.32462e-248	yes	down
gene615	CAGL0C04477g	-11.8507	4.44436e-225	yes	down
gene4931	CAGL0M03311g	-3.08847	8.63078e-216	yes	down
gene4550	CAGL0L08184g	-1.47475	5.159e-209	yes	down
gene2787	CAGL0I04818g	-2.76323	6.12085e-208	yes	down
gene1060	CAGL0E02255g	-2.20399	1.06985e-203	yes	down
gene3382	CAGL0J07084g	-1.62186	3.31886e-176	yes	down
gene613	CAGL0C04433g	-1.7472	6.50381e-172	yes	down
gene3045	CAGL0I10494g	-1.52256	1.80216e-170	yes	down
gene3455	CAGL0J08712g	-1.66378	3.33268e-169	yes	down
gene705	CAGL0D00990g	-1.5877	2.35589e-168	yes	down
gene2430	CAGL0H07337g	-3.08111	1.32671e-166	yes	down
gene209	tRNA-Leu (CAA)	-2.93802	2.9238e-158	yes	down
gene492	CAGL0C01771g	-2.2232	1.16854e-151	yes	down
gene1332	CAGL0F01969g	-1.98497	9.72139e-149	yes	down
gene4436	CAGL0L05742g	-1.44111	2.25659e-148	yes	down
gene52	CAGL0A01408g	-1.90894	2.51183e-146	yes	down
gene3115	CAGL0J01177g	-1.55858	2.37462e-144	yes	down
gene3483	CAGL0J09328g	-1.46984	6.03217e-144	yes	down
gene3035	CAGL0I10246g	-1.35631	1.84999e-142	yes	down
gene2354	CAGL0H05687g	-1.49813	1.61554e-136	yes	down
gene1971	CAGL0G07249g	-2.00728	1.23034e-134	yes	down
gene2036	CAGL0G08668g	-1.48903	2.64641e-133	yes	down
gene800	CAGL0D03036g	-1.52882	2.47291e-131	yes	down
gene4907	CAGL0M02783g	-2.58631	1.05104e-129	yes	down
gene1018	CAGL0E01331g	-1.58828	1.02831e-128	yes	down
gene2497	CAGL0H08844g	-1.62648	1.09276e-126	yes	down
gene4977	CAGL0M04323g	-2.15413	2.20234e-126	yes	down
gene4241	CAGL0L01551g	-2.77369	3.9935e-126	yes	down
gene4528	CAGL0L07788g	-2.54217	1.65027e-123	yes	down
gene4543	CAGL0L08074g	-1.34056	3.97237e-123	yes	down
gene4637	CAGL0L10142g	-1.95733	9.74377e-112	yes	down
gene5226	CAGL0M09779g	-1.56033	4.0571e-109	yes	down
gene4456	CAGL0L06204g	-1.39141	4.13321e-106	yes	down
gene3274	CAGL0J04708g	-1.69126	2.15323e-104	yes	down
gene2988	CAGL0I09130g	-1.44349	2.35702e-101	yes	down
gene4351	CAGL0L03938g	-1.42257	1.12796e-94	yes	down
gene5082	CAGL0M06611g	-1.77374	7.48763e-94	yes	down
gene1063	CAGL0E02315g	-1.79313	3.50057e-91	yes	down
gene1055	CAGL0E02145g	-3.43604	2.61572e-89	yes	down
gene1548	CAGL0F06897g	-3.3661	1.29279e-86	yes	down
gene43	CAGL0A01155g	-1.43837	2.51939e-85	yes	down
gene55	CAGL0A01474g	-2.12472	2.75667e-85	yes	down
gene4289	CAGL0L02607g	-1.41679	1.24502e-78	yes	down
gene3236	SNR17	-1.6347	2.5106e-76	yes	down
gene4417	CAGL0L05346g	-3.3019	1.4236e-73	yes	down
gene2870	CAGL0I06578g	-1.37061	6.17093e-72	yes	down
gene1068	CAGL0E02409g	-1.89994	3.06341e-71	yes	down
gene1503	CAGL0F05885g	-1.4319	5.43719e-71	yes	down
gene490	CAGL0C01727g	-1.94992	2.40557e-70	yes	down
gene542	CAGL0C02827g	-1.68618	2.35259e-64	yes	down
gene366	CAGL0B03641g	-1.88425	7.20875e-62	yes	down
gene2105	CAGL0H00110g	-3.9319	8.78782e-59	yes	down
gene3444	CAGL0J08437g	-1.34471	2.28918e-54	yes	down
gene2633	CAGL0I01408g	-1.32334	1.2656e-52	yes	down
gene2333	CAGL0H05225g	-1.64646	2.53869e-50	yes	down
gene3418	CAGL0J07876g	-1.90057	2.33165e-49	yes	down
gene2831	CAGL0I05764g	-1.73781	9.1723e-48	yes	down
gene3517	CAGL0J10076g	-1.46305	3.89783e-46	yes	down
gene937	CAGL0D06050g	-1.37341	1.01248e-45	yes	down
gene233	CAGL0B00726g	-2.4116	1.40882e-42	yes	down
gene3379	CAGL0J07018g	-1.33791	1.61253e-42	yes	down
gene1076	CAGL0E02607g	-1.37376	9.84301e-39	yes	down
gene5084	CAGL0M06655g	-2.88161	4.7597e-36	yes	down
gene2201	CAGL0H02365g	-1.5735	1.36924e-35	yes	down
gene5085	CAGL0M06677g	-2.46627	1.65147e-35	yes	down
gene2531	CAGL0H09592g	-2.11819	5.79934e-34	yes	down
gene1619	CAGL0F08481g	-1.41607	1.02772e-33	yes	down
gene2244	CAGL0H03289g	-1.4212	8.66976e-33	yes	down
gene120	CAGL0A02882g	-1.63724	5.24983e-32	yes	down
gene2297	CAGL0H04455g	-2.15695	1.21586e-31	yes	down
gene5220	CAGL0M09647g	-1.61757	1.45686e-31	yes	down
gene4249	CAGL0L01749g	-1.54702	1.01789e-30	yes	down
gene3463	CAGL0J08888g	-1.64097	3.49172e-30	yes	down
gene4346	CAGL0L03828g	-1.85974	4.35163e-30	yes	down
gene2764	CAGL0I04334g	-1.45498	7.06862e-30	yes	down
gene2891	CAGL0I07029g	-1.73826	4.38135e-28	yes	down
gene1090	CAGL0E02915g	-1.43507	7.47936e-28	yes	down
gene625	CAGL0C04719g	-2.32707	7.91615e-28	yes	down
gene693	CAGL0D00704g	-1.70726	2.52842e-26	yes	down
gene2586	CAGL0I00374g	-2.54953	1.17527e-25	yes	down
gene3397	CAGL0J07414g	-1.49536	5.58507e-24	yes	down
gene4475	CAGL0L06600g	-1.60407	3.90413e-23	yes	down
gene4600	CAGL0L09295g	-1.33411	6.43623e-23	yes	down
gene1918	CAGL0G06050g	-2.07785	3.44085e-22	yes	down
gene3460	CAGL0J08822g	-2.83942	4.4297e-22	yes	down
gene2491	CAGL0H08712g	-3.22051	1.20844e-21	yes	down
gene3760	CAGL0K03663g	-1.5269	1.21471e-21	yes	down
gene1452	CAGL0F04763g	-1.54602	2.01669e-21	yes	down
gene356	CAGL0B03443g	-1.36466	1.12695e-20	yes	down
gene1144	CAGL0E04180g	-1.70682	3.34596e-20	yes	down
gene1605	CAGL0F08173g	-2.02427	1.79388e-19	yes	down
gene1524	CAGL0F06391g	-1.3523	2.52436e-19	yes	down
gene227	CAGL0B00594g	-1.32414	6.9086e-18	yes	down
gene1054	CAGL0E02123g	-2.23192	5.70899e-17	yes	down
gene1595	CAGL0F07953g	-1.6058	1.53158e-16	yes	down
gene1145	CAGL0E04224g	-1.82048	4.69086e-15	yes	down
gene1102	CAGL0E03223g	-6.61636	5.23084e-13	yes	down
gene3136	CAGL0J01699g	-1.47812	1.56416e-12	yes	down
gene936	CAGL0D06028g	-2.30298	3.95519e-12	yes	down
gene546	CAGL0C02937g	-1.79922	4.46987e-12	yes	down
gene1397	CAGL0F03443g	-1.50448	2.15038e-10	yes	down
gene1243	CAGL0E06380g	-1.62261	2.563e-10	yes	down
gene873	CAGL0D04642g	-1.41735	5.69588e-09	yes	down
gene2587	CAGL0I00396g	-2.61283	1.21022e-08	yes	down
gene2848	CAGL0I06116g	-1.69412	2.54638e-08	yes	down
gene3203	CAGL0J03190g	-1.62261	2.43259e-07	yes	down
gene2218	CAGL0H02717g	-2.1534	3.66677e-07	yes	down
gene60	CAGL0A01606g	-1.82758	8.60565e-07	yes	down
gene2275	CAGL0H03971g	-2.34656	8.9145e-07	yes	down
gene1244	CAGL0E06402g	-3.22051	1.76471e-06	yes	down
gene4867	CAGL0M01892g	-1.68618	2.63047e-06	yes	down
gene5099	CAGL0M06985g	-1.58308	2.87488e-06	yes	down
gene2331	CAGL0H05181g	-1.75301	3.18893e-06	yes	down
gene2341	CAGL0H05401g	-1.37314	8.03621e-06	yes	down
gene3806	CAGL0K04675g	-2.09766	9.08494e-05	yes	down
gene2524	CAGL0H09438g	-1.39044	0.000520831	yes	down
gene4603	CAGL0L09361g	-3.69856	0.000577118	yes	down

## Sheet: C2
Gene_id	Gene name	Log2FC	Pvalue	Significant	Regulate
gene1525	CAGL0F06413g	-2.99687	0	yes	down
gene1609	CAGL0F08261g	-2.30069	0	yes	down
gene2987	CAGL0I09108g	-1.74533	0	yes	down
gene4483	CAGL0L06776g	-1.70572	0	yes	down
gene1794	CAGL0G03289g	-2.15877	0	yes	down
gene1280	CAGL0F00715g	-1.63079	0	yes	down
gene1095	CAGL0E03025g	-2.67199	0	yes	down
gene3351	CAGL0J06402g	-1.89866	0	yes	down
gene435	CAGL0C00275g	-1.82248	0	yes	down
gene4168	CAGL0K12738g	-1.35583	0	yes	down
gene413	CAGL0B04675g	-2.77619	0	yes	down
gene3082	CAGL0J00451g	-12.7552	0	yes	down
gene3009	CAGL0I09592g	-1.35623	0	yes	down
gene609	CAGL0C04323g	-1.99067	0	yes	down
gene5143	CAGL0M07942g	-1.3636	0	yes	down
gene4787	CAGL0M00132g	-1.45177	0	yes	down
gene1645	CAGL0F09075g	-1.54007	0	yes	down
gene5130	CAGL0M07634g	-2.76665	0	yes	down
gene3569	CAGL0J11242g	-1.94462	0	yes	down
gene3691	CAGL0K02145g	-1.15807	0	yes	down
gene1324	CAGL0F01793g	-1.61858	0	yes	down
gene245	CAGL0B00990g	-2.57261	0	yes	down
gene5311	CAGL0M11660g	-4.44696	0	yes	down
gene325	CAGL0B02717g	-1.35571	0	yes	down
gene3404	CAGL0J07568g	-1.59603	0	yes	down
gene4736	CAGL0L12342g	-2.13155	0	yes	down
gene2845	CAGL0I06050g	-2.77802	0	yes	down
gene2837	CAGL0I05896g	-2.59901	0	yes	down
gene3439	CAGL0J08316g	-1.61812	0	yes	down
gene4861	CAGL0M01760g	-2.22967	0	yes	down
gene69	CAGL0A01804g	-2.15754	0	yes	down
gene2070	CAGL0G09449g	-2.04931	0	yes	down
gene685	CAGL0D00528g	-1.59095	0	yes	down
gene332	CAGL0B02838g	-1.55243	0	yes	down
gene5313	CAGL0M11704g	-3.20646	0	yes	down
gene2878	CAGL0I06743g	-3.11336	0	yes	down
gene4788	CAGL0M00154g	-2.49593	0	yes	down
gene2034	CAGL0G08624g	-2.38144	0	yes	down
gene2497	CAGL0H08844g	-1.7456	0	yes	down
gene2476	CAGL0H08393g	-1.7138	0	yes	down
gene3940	CAGL0K07678g	-4.20837	0	yes	down
gene2253	CAGL0H03487g	-1.60124	0	yes	down
gene243	CAGL0B00946g	-1.46363	0	yes	down
gene4006	CAGL0K09130g	-1.47255	0	yes	down
gene1014	CAGL0E01243g	-1.40859	0	yes	down
gene3406	CAGL0J07612g	-1.32544	0	yes	down
gene5114	CAGL0M07293g	-1.7831	0	yes	down
gene2212	CAGL0H02585g	-1.92379	0	yes	down
gene5345	CAGL0M12430g	-2.18058	0	yes	down
gene1047	CAGL0E01969g	-2.00376	0	yes	down
gene3989	CAGL0K08756g	-2.2123	0	yes	down
gene4052	CAGL0K10164g	-2.18654	0	yes	down
gene2759	CAGL0I04246g	-1.5633	2.21425e-296	yes	down
gene3857	CAGL0K05813g	-1.9922	2.1062e-294	yes	down
gene168	CAGL0A03905g	-2.99363	4.64441e-277	yes	down
gene5075	CAGL0M06457g	-12.0663	6.09925e-241	yes	down
gene2546	CAGL0H09944g	-1.83763	9.24677e-240	yes	down
gene3985	CAGL0K08668g	-1.79968	2.86028e-238	yes	down
gene615	CAGL0C04477g	-11.8653	1.64637e-217	yes	down
gene4030	CAGL0K09702g	-1.66559	2.87088e-214	yes	down
gene61	CAGL0A01628g	-11.8132	8.53408e-212	yes	down
gene333	CAGL0B02860g	-1.7708	5.72848e-178	yes	down
gene3087	CAGL0J00561g	-1.50554	2.17647e-168	yes	down
gene1264	CAGL0F00363g	-1.57257	7.57584e-167	yes	down
gene1455	CAGL0F04829g	-1.45389	1.30191e-151	yes	down
gene4720	CAGL0L11990g	-1.52972	4.03041e-146	yes	down
gene2547	CAGL0H09966g	-2.0722	7.15765e-135	yes	down
gene3760	CAGL0K03663g	-1.85068	1.3175e-124	yes	down
gene1505	CAGL0F05929g	-1.43594	2.2224e-122	yes	down
gene1778	CAGL0G02937g	-1.56394	1.40994e-110	yes	down
gene3921	CAGL0K07205g	-1.65003	1.69122e-97	yes	down
gene5378	CAGL0M13189g	-1.39257	3.90737e-97	yes	down
gene2275	CAGL0H03971g	-10.2559	3.5604e-94	yes	down
gene1321	CAGL0F01727g	-1.45751	5.42865e-89	yes	down
gene1774	CAGL0G02849g	-1.50728	9.53611e-70	yes	down
gene3289	CAGL0J05038g	-1.34967	7.66428e-61	yes	down
gene1905	CAGL0G05764g	-1.45904	8.34417e-60	yes	down
gene268	CAGL0B01507g	-1.34064	1.48242e-54	yes	down
gene5182	CAGL0M08800g	-1.79427	8.09413e-52	yes	down
gene1042	CAGL0E01859g	-1.44308	6.01691e-50	yes	down
gene693	CAGL0D00704g	-1.75182	8.44723e-47	yes	down
gene1549	CAGL0F06919g	-1.56773	4.36077e-46	yes	down
gene2682	CAGL0I02508g	-1.54127	4.85211e-38	yes	down
gene4242	CAGL0L01573g	-1.44411	1.04602e-36	yes	down
gene4196	CAGL0L00561g	-1.51332	8.18966e-36	yes	down
gene4040	CAGL0K09900g	-1.39782	4.2761e-35	yes	down
gene209	tRNA-Leu (CAA)	-1.99348	2.89344e-32	yes	down
gene1951	CAGL0G06798g	-1.98278	1.26363e-31	yes	down
gene2010	CAGL0G08063g	-1.59438	2.69051e-31	yes	down
gene3094	CAGL0J00715g	-1.59667	6.43333e-25	yes	down
gene718	CAGL0D01265g	-1.57388	1.19855e-23	yes	down
gene1243	CAGL0E06380g	-1.86439	4.75939e-20	yes	down
gene3423	CAGL0J07980g	-1.99094	5.51791e-20	yes	down
gene1160	CAGL0E04548g	-2.01669	9.87498e-18	yes	down
gene1805	CAGL0G03531g	-1.32915	6.75833e-15	yes	down
gene3251	CAGL0J04202g	-2.07824	8.60126e-13	yes	down
gene2532	CAGL0H09614g	-2.25933	7.66162e-12	yes	down
gene1595	CAGL0F07953g	-1.97366	1.58401e-10	yes	down
gene2586	CAGL0I00374g	-1.68923	1.63405e-08	yes	down
gene2587	CAGL0I00396g	-2.64575	5.87158e-05	yes	down
gene364	CAGL0B03611g	-1.98017	0.000150966	yes	down
gene1881	CAGL0G05269g	-1.6312	0.000179795	yes	down
gene2602	CAGL0I00726g	-4.58162	0.000580759	yes	down

## Sheet: C3
Gene_id	Gene name	Log2FC	Pvalue	Significant	Regulate		Gene_id	Gene name	Log2FC	Pvalue	Significant	Regulate
gene3404	CAGL0J07568g	-1.8711	0	yes	down		gene2987	CAGL0I09108g	-1.74533	0	yes	down
gene168	CAGL0A03905g	-3.17196	0	yes	down		gene4483	CAGL0L06776g	-1.70572	0	yes	down
gene5378	CAGL0M13189g	-1.65016	0	yes	down		gene3404	CAGL0J07568g	-1.59603	0	yes	down
gene2987	CAGL0I09108g	-1.91041	0	yes	down		gene4861	CAGL0M01760g	-2.22967	0	yes	down
gene4483	CAGL0L06776g	-2.63928	0	yes	down		gene2878	CAGL0I06743g	-3.11336	0	yes	down
gene2878	CAGL0I06743g	-1.95948	0	yes	down		gene2034	CAGL0G08624g	-2.38144	0	yes	down
gene4861	CAGL0M01760g	-2.83675	0	yes	down		gene2497	CAGL0H08844g	-1.7456	0	yes	down
gene2034	CAGL0G08624g	-2.01215	0	yes	down		gene4006	CAGL0K09130g	-1.47255	0	yes	down
gene4006	CAGL0K09130g	-3.62164	0	yes	down		gene4052	CAGL0K10164g	-2.18654	0	yes	down
gene4052	CAGL0K10164g	-1.80383	0	yes	down		gene168	CAGL0A03905g	-2.99363	4.64441e-277	yes	down
gene615	CAGL0C04477g	-11.8507	4.44436e-225	yes	down		gene615	CAGL0C04477g	-11.8653	1.64637e-217	yes	down
gene209	tRNA-Leu (CAA)	-2.93802	2.9238e-158	yes	down		gene3760	CAGL0K03663g	-1.85068	1.3175e-124	yes	down
gene2497	CAGL0H08844g	-1.62648	1.09276e-126	yes	down		gene5378	CAGL0M13189g	-1.39257	3.90737e-97	yes	down
gene693	CAGL0D00704g	-1.70726	2.52842e-26	yes	down		gene2275	CAGL0H03971g	-10.2559	3.5604e-94	yes	down
gene2586	CAGL0I00374g	-2.54953	1.17527e-25	yes	down		gene693	CAGL0D00704g	-1.75182	8.44723e-47	yes	down
gene3760	CAGL0K03663g	-1.5269	1.21471e-21	yes	down		gene209	tRNA-Leu (CAA)	-1.99348	2.89344e-32	yes	down
gene1595	CAGL0F07953g	-1.6058	1.53158e-16	yes	down		gene1243	CAGL0E06380g	-1.86439	4.75939e-20	yes	down
gene1243	CAGL0E06380g	-1.62261	2.563e-10	yes	down		gene1595	CAGL0F07953g	-1.97366	1.58401e-10	yes	down
gene2587	CAGL0I00396g	-2.61283	1.21022e-08	yes	down		gene2586	CAGL0I00374g	-1.68923	1.63405e-08	yes	down
gene2275	CAGL0H03971g	-2.34656	8.9145e-07	yes	down		gene2587	CAGL0I00396g	-2.64575	5.87158e-05	yes	down
